# Supplementary material for: Grand canonically optimized grain boundary phases in hexagonal close-packed titanium
Source: Nat Commun. 2024 Aug 15;15:7049. doi: 10.1038/s41467-024-51330-9 (PMC11327258; doi:10.1038/s41467-024-51330-9)
Supplement: Supplementary file 3 — Source Data [file 41467_2024_51330_MOESM3_ESM.xlsx]

## Sheet: Fig. 1a
Egb	T
0.494	1200
0.495	1400
0.495	1300
0.495	1300
0.495	1200
0.495	1100
0.496	1300
0.496	1200
0.496	1200
0.496	1200
0.496	1000
0.496	600
0.496	1000
0.496	1400
0.496	1400
0.496	900
0.496	1000
0.496	1100
0.496	1100
0.496	1400
0.496	1200
0.496	1200
0.496	1200
0.496	1100
0.496	600
0.497	1000
0.497	1300
0.497	1000
0.497	1000
0.497	1300
0.497	900
0.497	1000
0.497	900
0.497	1200
0.497	900
0.497	1100
0.497	1100
0.498	1200
0.498	1300
0.498	500
0.498	900
0.498	1400
0.498	900
0.5	1000
0.5	1100
0.513	600
0.513	1200
0.514	1000
0.515	1100
0.515	1300
0.515	1000
0.515	700
0.516	600
0.516	600
0.516	800
0.516	1000
0.516	800
0.516	1100
0.516	600
0.516	1000
0.516	1000
0.516	1100
0.516	1000
0.516	1100
0.517	900
0.517	600
0.517	900
0.517	500
0.517	1100
0.517	1400
0.517	1000
0.517	600
0.517	1100
0.518	1000
0.518	1200
0.518	700
0.518	500
0.518	1200
0.518	900
0.518	1100
0.519	700
0.519	1100
0.519	800
0.519	600
0.519	800
0.526	1300
0.526	1000
0.526	600
0.528	1000
0.529	900
0.53	1100
0.533	900
0.534	900
0.535	1000
0.535	1200
0.536	1000
0.536	1000
0.537	1300
0.537	1300
0.537	800
0.537	900
0.537	900
0.537	700
0.537	800
0.538	1100
0.538	1100
0.538	800
0.538	1100
0.538	1100
0.538	400
0.538	700
0.538	900
0.538	800
0.538	1200
0.538	1100
0.539	900
0.539	700
0.539	1200
0.539	600
0.539	1100
0.539	700
0.539	600
0.539	900
0.539	1100
0.539	800
0.539	700
0.54	700
0.54	1100
0.54	600
0.541	600
0.541	700
0.543	900
0.545	1100
0.545	1400
0.545	800
0.546	700
0.546	500
0.547	1200
0.548	1000
0.548	1300
0.55	1100
0.55	800
0.55	800
0.55	1000
0.55	1000
0.55	1100
0.55	1300
0.55	700
0.55	600
0.55	900
0.55	1400
0.55	1200
0.551	1200
0.552	600
0.552	1000
0.552	900
0.552	900
0.552	1300
0.552	1200
0.552	600
0.552	1400
0.552	1100
0.553	600
0.553	1100
0.553	1000
0.553	1200
0.554	1000
0.554	1500
0.554	1000
0.554	600
0.555	800
0.555	1300
0.555	300
0.555	600
0.555	800
0.555	500
0.556	1200
0.556	600
0.556	1000
0.556	1100
0.556	1000
0.557	900
0.557	300
0.557	700
0.557	1200
0.557	300
0.557	600
0.557	1200
0.557	400
0.558	600
0.558	500
0.558	700
0.558	600
0.558	200
0.558	600
0.558	700
0.558	900
0.558	300
0.558	800
0.558	1200
0.558	300
0.559	600
0.559	500
0.559	400
0.559	500
0.559	600
0.559	600
0.559	500
0.559	400
0.559	400
0.559	400
0.559	500
0.559	1100
0.56	1100
0.56	1100
0.56	500
0.56	700
0.56	1200
0.56	600
0.56	1300
0.56	900
0.561	700
0.561	1300
0.561	800
0.562	1000
0.562	1100
0.562	1000
0.562	800
0.562	600
0.562	600
0.562	400
0.563	600
0.563	1200
0.563	1400
0.563	1000
0.563	500
0.563	400
0.563	600
0.564	400
0.564	900
0.564	800
0.564	600
0.564	1100
0.564	1100
0.564	600
0.565	600
0.565	1200
0.566	900
0.566	900
0.566	800
0.566	1200
0.566	1000
0.566	1100
0.566	900
0.566	1300
0.566	700
0.567	900
0.567	900
0.567	1500
0.567	1300
0.567	1500
0.568	1200
0.568	800
0.568	1300
0.568	200
0.568	700
0.569	900
0.569	1300
0.569	900
0.57	1300
0.57	1000
0.57	500
0.57	700
0.57	1200
0.57	900
0.57	1300
0.571	700
0.571	200
0.572	1500
0.572	700
0.573	1100
0.573	400
0.573	1000
0.574	1300
0.574	1300
0.574	400
0.574	500
0.574	600
0.575	1000
0.575	1400
0.575	600
0.575	900
0.575	1200
0.575	800
0.575	1400
0.575	800
0.576	800
0.576	1000
0.576	1200
0.576	1500
0.576	1500
0.576	800
0.577	500
0.577	1400
0.577	300
0.577	700
0.578	1200
0.578	700
0.578	200
0.578	1500
0.578	500
0.579	700
0.579	600
0.579	900
0.579	1000
0.579	800
0.579	600
0.579	1100
0.58	600
0.58	400
0.58	700
0.58	800
0.58	400
0.58	200
0.58	600
0.58	300
0.58	600
0.581	700
0.581	1500
0.581	600
0.581	200
0.581	1200
0.582	1500
0.582	200
0.582	800
0.582	300
0.582	1100
0.582	1200
0.582	200
0.582	900
0.583	500
0.583	1300
0.583	1200
0.583	500
0.583	1400
0.584	100
0.584	200
0.584	400
0.585	700
0.585	400
0.585	200
0.585	300
0.585	600
0.585	1500
0.585	1100
0.585	1200
0.585	1400
0.586	1200
0.586	1200
0.586	300
0.586	500
0.586	700
0.587	1000
0.587	800
0.587	1400
0.587	300
0.587	800
0.588	500
0.588	800
0.588	700
0.588	100
0.588	200
0.588	1000
0.588	600
0.589	600
0.589	800
0.589	500
0.589	1000
0.589	1300
0.589	800
0.59	400
0.59	1300
0.59	600
0.59	200
0.59	1200
0.591	1500
0.591	1400
0.591	1400
0.591	700
0.591	1100
0.591	1200
0.591	1500
0.591	400
0.591	1500
0.592	900
0.592	500
0.592	100
0.592	1200
0.593	1200
0.593	100
0.593	1100
0.594	400
0.594	100
0.594	900
0.594	1000
0.594	900
0.596	500
0.596	600
0.596	500
0.596	100
0.596	1500
0.597	1300
0.597	500
0.598	700
0.598	1400
0.598	400
0.598	100
0.599	1400
0.599	1500
0.599	300
0.599	400
0.599	1200
0.599	1400
0.6	400
0.6	1500
0.601	500
0.601	400
0.601	1400
0.601	900
0.601	1400
0.602	300
0.602	600
0.602	600
0.602	1000
0.603	1500
0.603	900
0.603	1100
0.603	1400
0.604	300
0.604	700
0.605	700
0.605	1500
0.605	1300
0.606	1400
0.606	200
0.606	600
0.606	300
0.606	500
0.607	700
0.607	300
0.607	200
0.608	1500
0.608	300
0.608	400
0.609	1300
0.61	400
0.61	1500
0.611	1300
0.612	400
0.612	1200
0.612	400
0.612	100
0.612	200
0.613	300
0.613	200
0.613	300
0.614	1500
0.614	300
0.614	500
0.614	700
0.614	1400
0.615	400
0.615	500
0.615	1200
0.615	200
0.615	200
0.616	1500
0.616	1500
0.616	900
0.616	400
0.616	200
0.617	1300
0.617	1400
0.617	500
0.618	300
0.618	1400
0.618	1500
0.619	1000
0.619	300
0.62	200
0.62	300
0.621	1500
0.621	1300
0.621	1500
0.622	300
0.622	500
0.622	100
0.622	300
0.623	1500
0.623	400
0.623	300
0.624	1500
0.625	1500
0.625	300
0.625	500
0.625	1300
0.626	100
0.626	300
0.626	1400
0.627	1200
0.627	200
0.627	1300
0.627	300
0.628	700
0.628	1500
0.629	1200
0.629	300
0.63	400
0.63	200
0.63	400
0.63	300
0.63	1300
0.631	600
0.632	500
0.632	300
0.632	1500
0.633	500
0.633	300
0.634	1500
0.635	100
0.635	500
0.635	300
0.636	500
0.636	100
0.636	200
0.637	300
0.637	1200
0.637	100
0.637	1500
0.637	1400
0.637	200
0.637	200
0.638	200
0.638	1500
0.639	300
0.64	500
0.64	100
0.64	1500
0.642	1500
0.642	100
0.642	100
0.643	200
0.643	200
0.644	200
0.644	100
0.645	100
0.645	100
0.645	400
0.646	100
0.646	300
0.646	300
0.647	600
0.647	400
0.648	1500
0.648	200
0.648	100
0.648	100
0.648	500
0.648	100
0.649	1300
0.649	300
0.649	1500
0.65	100
0.65	200
0.651	100
0.652	600
0.652	1500
0.654	1500
0.655	200
0.655	200
0.655	300
0.656	300
0.657	100
0.657	100
0.657	500
0.659	300
0.659	100
0.661	200
0.661	100
0.662	100
0.662	100
0.663	100
0.666	200
0.667	200
0.667	100
0.668	1300
0.67	300
0.671	100
0.671	100
0.671	200
0.672	300
0.673	100
0.675	1500
0.678	200
0.685	200
0.694	100
0.695	200
0.7	200
0.704	100
0.705	1500
0.766	1500
0.785	1500

## Sheet: Fig. 1c
Egb	steps
0.494	58000
0.494	182000
0.494	95000
0.495	201000
0.495	146000
0.495	156000
0.495	62000
0.495	198000
0.496	248000
0.496	238000
0.496	61000
0.496	40000
0.496	190000
0.496	39000
0.496	247000
0.496	17000
0.496	217000
0.496	144000
0.496	61000
0.496	243000
0.496	184000
0.496	243000
0.496	10000
0.496	36000
0.496	32000
0.496	131000
0.496	188000
0.496	288000
0.496	195000
0.496	101000
0.496	277000
0.496	52000
0.496	144000
0.496	14000
0.496	180000
0.496	209000
0.497	269000
0.497	27000
0.497	5000
0.497	274000
0.497	81000
0.497	7000
0.497	155000
0.497	252000
0.497	131000
0.497	255000
0.497	242000
0.497	145000
0.498	41000
0.498	210000
0.498	107000
0.498	7000
0.498	200000
0.498	137000
0.498	69000
0.498	12000
0.499	86000
0.499	72000
0.499	57000
0.5	40000
0.5	29000
0.514	78000
0.514	19000
0.514	2000
0.514	206000
0.514	252000
0.514	227000
0.515	61000
0.515	127000
0.515	92000
0.515	164000
0.515	170000
0.515	18000
0.515	80000
0.515	179000
0.515	67000
0.515	113000
0.515	69000
0.515	186000
0.515	11000
0.515	60000
0.516	77000
0.516	252000
0.516	154000
0.516	48000
0.516	92000
0.516	277000
0.516	85000
0.516	219000
0.516	14000
0.516	114000
0.516	87000
0.516	78000
0.516	227000
0.516	132000
0.516	30000
0.516	17000
0.517	191000
0.517	8000
0.517	57000
0.517	75000
0.517	149000
0.517	25000
0.517	74000
0.517	9000
0.517	280000
0.517	130000
0.517	49000
0.517	23000
0.517	3000
0.517	56000
0.517	79000
0.517	80000
0.518	122000
0.518	294000
0.518	65000
0.518	61000
0.518	56000
0.518	39000
0.518	9000
0.518	49000
0.521	39000
0.521	21000
0.522	242000
0.523	189000
0.526	73000
0.526	251000
0.526	260000
0.526	6000
0.526	178000
0.527	18000
0.528	13000
0.528	68000
0.528	94000
0.528	125000
0.528	203000
0.529	128000
0.529	284000
0.529	158000
0.529	42000
0.53	63000
0.531	119000
0.531	32000
0.533	95000
0.533	6000
0.534	94000
0.534	11000
0.534	231000
0.534	28000
0.534	193000
0.535	268000
0.535	285000
0.535	94000
0.535	60000
0.535	92000
0.536	49000
0.536	11000
0.536	181000
0.536	9000
0.536	20000
0.536	30000
0.536	141000
0.536	49000
0.537	145000
0.537	56000
0.537	278000
0.537	279000
0.537	6000
0.537	24000
0.537	22000
0.537	40000
0.537	53000
0.537	18000
0.537	156000
0.537	22000
0.537	8000
0.538	89000
0.538	6000
0.538	137000
0.538	82000
0.538	147000
0.538	27000
0.538	47000
0.538	40000
0.538	84000
0.538	91000
0.538	7000
0.538	263000
0.538	161000
0.538	11000
0.538	62000
0.538	52000
0.538	60000
0.539	52000
0.539	15000
0.539	65000
0.539	160000
0.539	245000
0.539	245000
0.539	13000
0.539	48000
0.539	264000
0.539	57000
0.539	86000
0.539	47000
0.54	10000
0.54	130000
0.54	176000
0.54	43000
0.54	40000
0.541	27000
0.541	200000
0.542	231000
0.542	253000
0.543	68000
0.544	29000
0.544	4000
0.544	30000
0.545	46000
0.545	45000
0.545	82000
0.546	21000
0.547	77000
0.547	6000
0.547	29000
0.547	12000
0.547	204000
0.548	45000
0.548	79000
0.548	55000
0.548	11000
0.548	136000
0.549	92000
0.549	234000
0.549	17000
0.55	148000
0.55	73000
0.55	47000
0.55	130000
0.55	61000
0.55	274000
0.55	248000
0.55	57000
0.55	10000
0.551	33000
0.551	11000
0.551	42000
0.551	48000
0.551	134000
0.552	281000
0.552	77000
0.552	224000
0.552	93000
0.552	114000
0.552	43000
0.552	27000
0.552	6000
0.553	60000
0.553	291000
0.553	168000
0.553	85000
0.553	24000
0.553	134000
0.553	282000
0.553	27000
0.553	185000
0.553	184000
0.553	25000
0.553	166000
0.554	9000
0.554	24000
0.554	235000
0.554	18000
0.554	16000
0.554	44000
0.554	39000
0.554	26000
0.555	6000
0.555	18000
0.555	7000
0.555	129000
0.555	179000
0.555	73000
0.555	71000
0.555	35000
0.556	40000
0.556	142000
0.556	34000
0.556	26000
0.556	37000
0.556	67000
0.556	37000
0.556	70000
0.556	22000
0.556	198000
0.556	37000
0.556	253000
0.556	174000
0.557	114000
0.557	163000
0.557	45000
0.557	11000
0.557	177000
0.557	197000
0.557	15000
0.557	75000
0.557	41000
0.557	182000
0.557	191000
0.557	99000
0.557	292000
0.557	19000
0.557	71000
0.557	96000
0.557	273000
0.558	48000
0.558	94000
0.558	8000
0.558	47000
0.558	233000
0.558	36000
0.558	14000
0.558	52000
0.558	80000
0.558	12000
0.558	28000
0.558	28000
0.558	48000
0.559	162000
0.559	65000
0.559	57000
0.559	151000
0.559	83000
0.559	2000
0.559	243000
0.559	5000
0.559	7000
0.559	2000
0.559	161000
0.559	142000
0.56	268000
0.56	126000
0.56	46000
0.56	9000
0.56	4000
0.56	19000
0.56	27000
0.56	261000
0.56	3000
0.56	170000
0.56	48000
0.56	70000
0.56	271000
0.56	187000
0.56	283000
0.561	30000
0.561	10000
0.561	13000
0.561	12000
0.561	162000
0.561	212000
0.561	257000
0.561	6000
0.561	1000
0.561	13000
0.561	21000
0.561	177000
0.561	82000
0.561	17000
0.561	22000
0.561	222000
0.561	27000
0.562	28000
0.562	3000
0.562	81000
0.562	270000
0.562	76000
0.562	9000
0.562	71000
0.562	109000
0.562	28000
0.562	221000
0.562	55000
0.562	2000
0.562	50000
0.563	263000
0.563	13000
0.563	210000
0.563	85000
0.563	134000
0.563	240000
0.563	4000
0.563	36000
0.563	14000
0.563	14000
0.563	24000
0.563	118000
0.563	40000
0.563	14000
0.564	224000
0.564	34000
0.564	66000
0.564	3000
0.564	177000
0.564	13000
0.564	47000
0.564	10000
0.564	68000
0.564	2000
0.564	29000
0.564	120000
0.564	235000
0.564	40000
0.564	2000
0.565	10000
0.565	51000
0.565	9000
0.565	20000
0.565	113000
0.565	8000
0.565	10000
0.565	20000
0.565	59000
0.565	72000
0.565	33000
0.565	22000
0.565	7000
0.565	4000
0.565	120000
0.565	23000
0.565	67000
0.566	14000
0.566	194000
0.566	4000
0.566	1000
0.566	59000
0.566	43000
0.566	13000
0.566	24000
0.566	154000
0.566	6000
0.566	112000
0.566	14000
0.566	13000
0.566	49000
0.567	210000
0.567	171000
0.567	36000
0.567	25000
0.567	137000
0.567	10000
0.568	17000
0.568	35000
0.568	25000
0.568	107000
0.568	11000
0.568	57000
0.568	21000
0.568	12000
0.568	4000
0.568	57000
0.568	202000
0.569	2000
0.569	31000
0.569	45000
0.569	52000
0.569	81000
0.569	9000
0.569	61000
0.569	53000
0.569	22000
0.569	240000
0.569	16000
0.569	13000
0.57	108000
0.57	15000
0.57	51000
0.57	25000
0.57	125000
0.57	39000
0.57	2000
0.57	27000
0.57	54000
0.57	3000
0.571	10000
0.571	11000
0.571	68000
0.571	289000
0.571	32000
0.571	61000
0.571	13000
0.572	7000
0.572	81000
0.572	2000
0.572	42000
0.572	100000
0.572	23000
0.573	89000
0.573	81000
0.573	35000
0.573	25000
0.574	57000
0.574	10000
0.574	9000
0.574	34000
0.574	17000
0.574	258000
0.575	85000
0.575	43000
0.575	34000
0.575	1000
0.575	18000
0.575	9000
0.576	8000
0.576	5000
0.576	10000
0.576	22000
0.576	44000
0.577	7000
0.577	31000
0.577	9000
0.577	181000
0.577	192000
0.577	114000
0.577	28000
0.578	7000
0.578	70000
0.578	16000
0.578	33000
0.578	84000
0.578	102000
0.578	8000
0.578	8000
0.578	27000
0.579	7000
0.579	25000
0.579	68000
0.579	63000
0.579	13000
0.579	24000
0.58	11000
0.58	97000
0.58	32000
0.58	4000
0.58	6000
0.58	49000
0.58	32000
0.58	34000
0.58	77000
0.58	69000
0.581	6000
0.581	8000
0.581	6000
0.581	35000
0.581	8000
0.581	28000
0.581	22000
0.581	156000
0.581	22000
0.581	22000
0.582	13000
0.582	2000
0.582	7000
0.582	2000
0.582	6000
0.582	7000
0.582	8000
0.582	8000
0.583	24000
0.583	23000
0.583	22000
0.583	292000
0.583	14000
0.583	107000
0.583	1000
0.583	3000
0.583	4000
0.583	4000
0.584	2000
0.584	34000
0.584	45000
0.584	16000
0.584	34000
0.585	7000
0.585	11000
0.585	2000
0.585	9000
0.585	17000
0.585	3000
0.585	3000
0.585	114000
0.585	102000
0.585	19000
0.585	66000
0.585	2000
0.585	56000
0.586	4000
0.586	29000
0.586	90000
0.586	10000
0.586	3000
0.586	3000
0.586	231000
0.586	71000
0.586	33000
0.586	10000
0.586	5000
0.586	184000
0.586	17000
0.587	12000
0.587	11000
0.587	15000
0.587	187000
0.587	8000
0.587	18000
0.588	119000
0.588	207000
0.588	40000
0.588	6000
0.589	75000
0.589	5000
0.589	12000
0.589	29000
0.589	30000
0.589	23000
0.589	61000
0.59	100000
0.59	31000
0.59	10000
0.59	6000
0.59	117000
0.59	48000
0.59	30000
0.59	2000
0.59	28000
0.591	28000
0.591	278000
0.591	15000
0.591	14000
0.591	241000
0.591	1000
0.591	5000
0.591	7000
0.592	94000
0.592	89000
0.592	4000
0.592	8000
0.592	5000
0.592	6000
0.592	72000
0.592	2000
0.592	5000
0.593	1000
0.593	46000
0.593	34000
0.593	16000
0.593	116000
0.593	2000
0.593	3000
0.593	1000
0.593	35000
0.593	41000
0.593	9000
0.593	49000
0.594	4000
0.594	23000
0.594	17000
0.594	30000
0.594	1000
0.594	18000
0.594	10000
0.594	39000
0.595	9000
0.595	6000
0.595	7000
0.595	3000
0.595	7000
0.595	28000
0.596	35000
0.596	16000
0.596	146000
0.596	4000
0.597	7000
0.597	4000
0.597	2000
0.597	2000
0.597	142000
0.597	1000
0.598	14000
0.598	8000
0.598	23000
0.598	6000
0.598	3000
0.598	6000
0.598	8000
0.599	45000
0.599	12000
0.599	16000
0.599	4000
0.599	6000
0.6	12000
0.6	4000
0.6	16000
0.6	14000
0.6	80000
0.601	2000
0.601	27000
0.601	1000
0.601	108000
0.601	12000
0.601	101000
0.602	23000
0.602	4000
0.602	94000
0.602	48000
0.602	73000
0.602	6000
0.602	9000
0.602	8000
0.602	16000
0.602	24000
0.603	15000
0.603	3000
0.603	4000
0.603	6000
0.603	5000
0.603	17000
0.603	37000
0.603	3000
0.603	9000
0.604	2000
0.604	2000
0.604	2000
0.604	3000
0.604	4000
0.604	19000
0.604	2000
0.604	4000
0.605	4000
0.605	5000
0.605	19000
0.605	80000
0.605	163000
0.606	4000
0.606	21000
0.606	17000
0.606	67000
0.606	8000
0.606	5000
0.606	16000
0.606	26000
0.606	2000
0.607	80000
0.607	54000
0.607	10000
0.607	2000
0.607	8000
0.607	2000
0.607	22000
0.608	5000
0.608	5000
0.608	35000
0.608	4000
0.608	5000
0.608	9000
0.608	13000
0.608	4000
0.609	1000
0.609	97000
0.609	2000
0.609	5000
0.61	8000
0.61	7000
0.61	6000
0.61	3000
0.61	2000
0.61	3000
0.61	33000
0.611	3000
0.611	1000
0.611	5000
0.611	6000
0.611	12000
0.611	3000
0.611	26000
0.611	20000
0.612	1000
0.612	2000
0.612	14000
0.612	3000
0.612	5000
0.612	17000
0.612	1000
0.613	18000
0.613	2000
0.613	2000
0.613	14000
0.613	9000
0.613	5000
0.613	6000
0.613	1000
0.614	4000
0.614	37000
0.614	3000
0.614	2000
0.614	6000
0.614	1000
0.614	9000
0.614	28000
0.614	68000
0.614	5000
0.614	2000
0.614	3000
0.614	25000
0.615	11000
0.615	3000
0.615	69000
0.615	24000
0.615	22000
0.615	12000
0.615	6000
0.615	8000
0.615	1000
0.615	31000
0.615	1000
0.615	7000
0.615	4000
0.616	9000
0.616	11000
0.616	14000
0.616	1000
0.616	6000
0.616	1000
0.616	2000
0.616	5000
0.616	2000
0.616	1000
0.616	34000
0.617	2000
0.617	1000
0.617	11000
0.617	7000
0.617	13000
0.617	5000
0.617	14000
0.617	29000
0.617	11000
0.618	7000
0.618	8000
0.618	7000
0.618	2000
0.618	2000
0.618	7000
0.618	14000
0.618	3000
0.618	4000
0.618	21000
0.618	16000
0.618	3000
0.618	1000
0.619	14000
0.619	22000
0.62	16000
0.62	9000
0.62	9000
0.62	20000
0.62	6000
0.62	9000
0.62	25000
0.62	3000
0.62	8000
0.62	4000
0.62	3000
0.621	19000
0.621	86000
0.621	4000
0.621	7000
0.621	8000
0.621	5000
0.621	5000
0.621	3000
0.621	3000
0.621	4000
0.621	2000
0.621	3000
0.621	4000
0.621	3000
0.622	2000
0.622	8000
0.622	4000
0.622	5000
0.622	136000
0.622	2000
0.622	4000
0.622	8000
0.623	8000
0.623	7000
0.623	2000
0.623	1000
0.623	2000
0.624	3000
0.624	2000
0.624	5000
0.624	5000
0.624	1000
0.624	12000
0.624	20000
0.624	6000
0.624	2000
0.624	6000
0.624	1000
0.625	2000
0.625	2000
0.625	2000
0.625	2000
0.625	3000
0.625	5000
0.626	6000
0.626	2000
0.626	2000
0.627	59000
0.627	2000
0.628	2000
0.628	1000
0.628	14000
0.628	2000
0.628	7000
0.628	3000
0.628	17000
0.628	37000
0.629	7000
0.629	1000
0.629	2000
0.629	3000
0.629	8000
0.63	10000
0.63	2000
0.63	11000
0.63	4000
0.63	5000
0.63	6000
0.631	3000
0.631	1000
0.631	2000
0.631	6000
0.631	4000
0.631	3000
0.631	6000
0.632	11000
0.632	3000
0.632	6000
0.632	8000
0.632	1000
0.632	1000
0.632	2000
0.632	28000
0.633	2000
0.633	8000
0.633	1000
0.633	2000
0.633	5000
0.633	2000
0.634	7000
0.634	2000
0.634	12000
0.634	4000
0.634	3000
0.634	63000
0.634	23000
0.634	1000
0.635	1000
0.635	15000
0.635	11000
0.635	13000
0.635	1000
0.635	3000
0.635	3000
0.635	5000
0.635	8000
0.635	18000
0.636	27000
0.636	4000
0.636	2000
0.636	2000
0.636	1000
0.636	8000
0.636	4000
0.636	7000
0.636	1000
0.637	42000
0.637	45000
0.637	2000
0.637	3000
0.637	8000
0.638	6000
0.638	12000
0.638	2000
0.638	1000
0.639	4000
0.639	1000
0.639	2000
0.639	2000
0.639	4000
0.639	2000
0.639	6000
0.639	1000
0.639	2000
0.639	5000
0.639	9000
0.639	2000
0.64	2000
0.64	2000
0.64	3000
0.64	10000
0.641	13000
0.641	1000
0.641	2000
0.641	6000
0.641	23000
0.641	8000
0.641	2000
0.641	14000
0.641	5000
0.642	15000
0.642	2000
0.642	3000
0.642	9000
0.642	5000
0.642	8000
0.643	3000
0.643	1000
0.643	2000
0.643	11000
0.643	1000
0.643	1000
0.643	2000
0.643	3000
0.644	1000
0.644	101000
0.644	5000
0.644	2000
0.644	4000
0.644	2000
0.644	4000
0.644	2000
0.645	5000
0.645	4000
0.645	6000
0.645	1000
0.645	7000
0.645	3000
0.645	2000
0.645	5000
0.645	1000
0.645	8000
0.645	5000
0.646	5000
0.646	2000
0.646	1000
0.646	5000
0.646	3000
0.646	9000
0.646	5000
0.646	1000
0.646	1000
0.647	8000
0.647	1000
0.647	5000
0.647	3000
0.647	1000
0.648	2000
0.648	5000
0.649	6000
0.649	3000
0.649	4000
0.649	3000
0.649	2000
0.65	1000
0.65	2000
0.65	8000
0.65	3000
0.65	43000
0.65	9000
0.65	2000
0.651	2000
0.651	2000
0.651	1000
0.651	1000
0.652	2000
0.652	4000
0.652	2000
0.652	2000
0.652	2000
0.653	49000
0.654	10000
0.654	9000
0.654	4000
0.654	3000
0.654	3000
0.655	4000
0.655	5000
0.656	3000
0.656	2000
0.656	10000
0.656	2000
0.656	17000
0.656	3000
0.656	1000
0.657	2000
0.657	1000
0.658	4000
0.658	8000
0.658	1000
0.658	4000
0.659	6000
0.659	6000
0.66	4000
0.66	2000
0.66	4000
0.661	2000
0.661	1000
0.661	2000
0.661	1000
0.661	1000
0.662	3000
0.662	5000
0.662	2000
0.662	1000
0.663	3000
0.663	2000
0.663	1000
0.663	1000
0.664	2000
0.664	2000
0.664	2000
0.664	6000
0.664	2000
0.664	3000
0.664	4000
0.665	8000
0.665	2000
0.665	3000
0.665	7000
0.665	7000
0.666	2000
0.668	8000
0.668	1000
0.668	1000
0.668	1000
0.668	3000
0.669	4000
0.669	1000
0.669	3000
0.669	11000
0.67	2000
0.67	2000
0.67	1000
0.67	4000
0.671	3000
0.671	1000
0.671	3000
0.671	1000
0.671	1000
0.672	1000
0.672	1000
0.672	2000
0.672	2000
0.672	1000
0.672	3000
0.673	2000
0.673	6000
0.673	23000
0.673	1000
0.673	1000
0.673	5000
0.674	2000
0.674	1000
0.674	2000
0.674	3000
0.674	2000
0.675	21000
0.676	2000
0.676	10000
0.677	6000
0.677	1000
0.678	2000
0.678	5000
0.678	5000
0.68	4000
0.68	1000
0.681	1000
0.681	1000
0.681	2000
0.681	1000
0.681	1000
0.682	6000
0.683	9000
0.683	2000
0.683	5000
0.683	3000
0.684	1000
0.684	1000
0.684	3000
0.685	2000
0.686	1000
0.686	2000
0.686	1000
0.686	1000
0.686	8000
0.688	6000
0.689	1000
0.689	3000
0.689	13000
0.689	1000
0.689	2000
0.69	1000
0.69	5000
0.69	1000
0.691	2000
0.692	1000
0.693	1000
0.693	1000
0.693	1000
0.695	1000
0.695	2000
0.695	3000
0.696	2000
0.696	151000
0.698	1000
0.699	1000
0.699	17000
0.703	2000
0.703	2000
0.703	2000
0.704	2000
0.704	9000
0.704	1000
0.707	3000
0.707	1000
0.708	1000
0.71	1000
0.713	2000
0.713	1000
0.715	1000
0.718	3000
0.719	3000
0.723	1000
0.724	3000
0.735	7000
0.736	2000
0.738	1000
0.742	1000
0.755	1000
0.772	1000
0.777	1000

## Sheet: Fig. 3a
Egb	n	angle
0.514	0.75	43.57
0.518	0.75	43.57
0.519	0	43.57
0.52	0	43.57
0.52	0.5	43.57
0.521	0	43.57
0.521	0.5	43.57
0.522	0	43.57
0.522	0.5	43.57
0.523	0	43.57
0.523	0.5	43.57
0.524	0	43.57
0.525	0	43.57
0.525	0.5	43.57
0.526	0	43.57
0.527	0	43.57
0.528	0	43.57
0.528	0.75	43.57
0.529	0	43.57
0.53	0	43.57
0.53	0.75	43.57
0.531	0	43.57
0.532	0	43.57
0.532	0.38	43.57
0.532	0.5	43.57
0.533	0	43.57
0.533	0.5	43.57
0.533	0.75	43.57
0.534	0	43.57
0.534	0.5	43.57
0.534	0.67	43.57
0.534	0.83	43.57
0.535	0	43.57
0.536	0	43.57
0.536	0.5	43.57
0.536	0.75	43.57
0.537	0	43.57
0.537	0.33	43.57
0.537	0.5	43.57
0.538	0	43.57
0.538	0.5	43.57
0.539	0	43.57
0.539	0.12	43.57
0.539	0.33	43.57
0.54	0	43.57
0.54	0.17	43.57
0.54	0.92	43.57
0.541	0	43.57
0.541	0.17	43.57
0.541	0.25	43.57
0.541	0.75	43.57
0.541	0.83	43.57
0.541	0.88	43.57
0.542	0	43.57
0.542	0.5	43.57
0.543	0	43.57
0.543	0.25	43.57
0.543	0.5	43.57
0.543	0.75	43.57
0.543	0.92	43.57
0.544	0	43.57
0.544	0.08	43.57
0.544	0.5	43.57
0.544	0.83	43.57
0.545	0	43.57
0.545	0.25	43.57
0.545	0.5	43.57
0.546	0	43.57
0.546	0.25	43.57
0.546	0.88	43.57
0.547	0	43.57
0.547	0.75	43.57
0.548	0	43.57
0.548	0.25	43.57
0.548	0.5	43.57
0.548	0.75	43.57
0.548	0.83	43.57
0.549	0.12	43.57
0.549	0.33	43.57
0.549	0.5	43.57
0.55	0	43.57
0.55	0.25	43.57
0.55	0.75	43.57
0.55	0.83	43.57
0.551	0	43.57
0.551	0.25	43.57
0.551	0.5	43.57
0.551	0.89	43.57
0.552	0	43.57
0.552	0.12	43.57
0.552	0.17	43.57
0.552	0.25	43.57
0.552	0.5	43.57
0.552	0.75	43.57
0.552	0.83	43.57
0.552	0.88	43.57
0.553	0	43.57
0.553	0.12	43.57
0.553	0.17	43.57
0.553	0.25	43.57
0.553	0.5	43.57
0.553	0.67	43.57
0.553	0.88	43.57
0.554	0	43.57
0.554	0.17	43.57
0.554	0.25	43.57
0.554	0.42	43.57
0.554	0.5	43.57
0.554	0.75	43.57
0.554	0.83	43.57
0.555	0	43.57
0.555	0.11	43.57
0.555	0.25	43.57
0.555	0.5	43.57
0.555	0.75	43.57
0.555	0.83	43.57
0.555	0.88	43.57
0.556	0	43.57
0.556	0.17	43.57
0.556	0.25	43.57
0.556	0.33	43.57
0.556	0.5	43.57
0.556	0.75	43.57
0.557	0	43.57
0.557	0.25	43.57
0.557	0.38	43.57
0.557	0.42	43.57
0.557	0.5	43.57
0.557	0.75	43.57
0.558	0	43.57
0.558	0.17	43.57
0.558	0.25	43.57
0.558	0.5	43.57
0.558	0.75	43.57
0.559	0.25	43.57
0.559	0.5	43.57
0.559	0.75	43.57
0.559	0.78	43.57
0.56	0	43.57
0.56	0.17	43.57
0.56	0.25	43.57
0.56	0.5	43.57
0.56	0.75	43.57
0.561	0	43.57
0.561	0.25	43.57
0.561	0.5	43.57
0.561	0.67	43.57
0.561	0.75	43.57
0.561	0.83	43.57
0.561	0.88	43.57
0.562	0	43.57
0.562	0.12	43.57
0.562	0.17	43.57
0.562	0.25	43.57
0.562	0.33	43.57
0.562	0.5	43.57
0.562	0.67	43.57
0.562	0.75	43.57
0.563	0	43.57
0.563	0.17	43.57
0.563	0.25	43.57
0.563	0.5	43.57
0.563	0.75	43.57
0.563	0.83	43.57
0.564	0	43.57
0.564	0.25	43.57
0.564	0.5	43.57
0.564	0.75	43.57
0.565	0	43.57
0.565	0.25	43.57
0.565	0.5	43.57
0.565	0.75	43.57
0.565	0.83	43.57
0.566	0	43.57
0.566	0.25	43.57
0.566	0.5	43.57
0.566	0.67	43.57
0.566	0.75	43.57
0.567	0	43.57
0.567	0.25	43.57
0.567	0.5	43.57
0.567	0.67	43.57
0.567	0.75	43.57
0.567	0.83	43.57
0.568	0	43.57
0.568	0.17	43.57
0.568	0.25	43.57
0.568	0.42	43.57
0.568	0.5	43.57
0.568	0.58	43.57
0.568	0.67	43.57
0.568	0.75	43.57
0.568	0.88	43.57
0.569	0	43.57
0.569	0.17	43.57
0.569	0.5	43.57
0.569	0.75	43.57
0.569	0.83	43.57
0.57	0	43.57
0.57	0.33	43.57
0.57	0.5	43.57
0.57	0.67	43.57
0.57	0.75	43.57
0.571	0	43.57
0.571	0.12	43.57
0.571	0.25	43.57
0.571	0.5	43.57
0.571	0.67	43.57
0.571	0.75	43.57
0.571	0.83	43.57
0.572	0	43.57
0.572	0.25	43.57
0.572	0.38	43.57
0.572	0.5	43.57
0.572	0.75	43.57
0.573	0	43.57
0.573	0.25	43.57
0.573	0.5	43.57
0.573	0.67	43.57
0.573	0.75	43.57
0.573	0.83	43.57
0.573	0.88	43.57
0.574	0	43.57
0.574	0.17	43.57
0.574	0.25	43.57
0.574	0.5	43.57
0.574	0.75	43.57
0.574	0.83	43.57
0.575	0	43.57
0.575	0.12	43.57
0.575	0.33	43.57
0.575	0.5	43.57
0.575	0.58	43.57
0.575	0.62	43.57
0.575	0.67	43.57
0.575	0.75	43.57
0.576	0	43.57
0.576	0.25	43.57
0.576	0.33	43.57
0.576	0.38	43.57
0.576	0.5	43.57
0.576	0.67	43.57
0.576	0.75	43.57
0.577	0	43.57
0.577	0.08	43.57
0.577	0.17	43.57
0.577	0.25	43.57
0.577	0.5	43.57
0.577	0.58	43.57
0.577	0.67	43.57
0.577	0.75	43.57
0.578	0.12	43.57
0.578	0.17	43.57
0.578	0.25	43.57
0.578	0.5	43.57
0.578	0.83	43.57
0.579	0	43.57
0.579	0.25	43.57
0.579	0.5	43.57
0.58	0	43.57
0.58	0.25	43.57
0.58	0.33	43.57
0.58	0.38	43.57
0.58	0.5	43.57
0.581	0	43.57
0.581	0.12	43.57
0.581	0.25	43.57
0.581	0.39	43.57
0.581	0.42	43.57
0.581	0.5	43.57
0.581	0.75	43.57
0.581	0.83	43.57
0.581	0.88	43.57
0.582	0	43.57
0.582	0.33	43.57
0.582	0.5	43.57
0.582	0.83	43.57
0.583	0	43.57
0.583	0.08	43.57
0.583	0.17	43.57
0.583	0.25	43.57
0.583	0.33	43.57
0.583	0.5	43.57
0.583	0.61	43.57
0.583	0.75	43.57
0.584	0	43.57
0.584	0.33	43.57
0.584	0.5	43.57
0.584	0.62	43.57
0.585	0	43.57
0.585	0.12	43.57
0.585	0.17	43.57
0.585	0.38	43.57
0.585	0.5	43.57
0.585	0.67	43.57
0.586	0	43.57
0.586	0.22	43.57
0.586	0.38	43.57
0.586	0.42	43.57
0.586	0.5	43.57
0.586	0.83	43.57
0.587	0	43.57
0.587	0.25	43.57
0.587	0.5	43.57
0.587	0.67	43.57
0.587	0.75	43.57
0.588	0	43.57
0.588	0.25	43.57
0.588	0.33	43.57
0.588	0.5	43.57
0.588	0.58	43.57
0.588	0.75	43.57
0.588	0.83	43.57
0.589	0	43.57
0.589	0.08	43.57
0.589	0.17	43.57
0.589	0.25	43.57
0.589	0.33	43.57
0.589	0.42	43.57
0.589	0.5	43.57
0.589	0.58	43.57
0.589	0.75	43.57
0.589	0.83	43.57
0.59	0	43.57
0.59	0.17	43.57
0.59	0.33	43.57
0.59	0.42	43.57
0.59	0.5	43.57
0.59	0.67	43.57
0.591	0	43.57
0.591	0.17	43.57
0.591	0.25	43.57
0.591	0.5	43.57
0.591	0.62	43.57
0.591	0.67	43.57
0.591	0.75	43.57
0.592	0	43.57
0.592	0.17	43.57
0.592	0.5	43.57
0.592	0.62	43.57
0.592	0.67	43.57
0.592	0.83	43.57
0.593	0	43.57
0.593	0.17	43.57
0.593	0.25	43.57
0.593	0.38	43.57
0.593	0.42	43.57
0.593	0.5	43.57
0.593	0.62	43.57
0.593	0.67	43.57
0.593	0.75	43.57
0.593	0.88	43.57
0.594	0	43.57
0.594	0.17	43.57
0.594	0.5	43.57
0.594	0.75	43.57
0.595	0	43.57
0.595	0.17	43.57
0.595	0.33	43.57
0.595	0.5	43.57
0.596	0	43.57
0.596	0.25	43.57
0.596	0.5	43.57
0.596	0.75	43.57
0.597	0	43.57
0.597	0.12	43.57
0.597	0.17	43.57
0.597	0.33	43.57
0.597	0.5	43.57
0.597	0.67	43.57
0.597	0.78	43.57
0.597	0.83	43.57
0.598	0	43.57
0.598	0.42	43.57
0.598	0.5	43.57
0.598	0.83	43.57
0.599	0	43.57
0.599	0.12	43.57
0.599	0.25	43.57
0.599	0.33	43.57
0.599	0.5	43.57
0.6	0	43.57
0.6	0.25	43.57
0.6	0.5	43.57
0.6	0.75	43.57
0.6	0.83	43.57
0.601	0	43.57
0.601	0.25	43.57
0.601	0.5	43.57
0.601	0.75	43.57
0.602	0	43.57
0.602	0.5	43.57
0.602	0.62	43.57
0.602	0.83	43.57
0.603	0	43.57
0.603	0.5	43.57
0.603	0.62	43.57
0.603	0.75	43.57
0.603	0.88	43.57
0.604	0	43.57
0.604	0.17	43.57
0.604	0.25	43.57
0.604	0.33	43.57
0.604	0.75	43.57
0.605	0	43.57
0.605	0.25	43.57
0.605	0.5	43.57
0.605	0.75	43.57
0.606	0	43.57
0.606	0.25	43.57
0.606	0.44	43.57
0.606	0.5	43.57
0.606	0.75	43.57
0.606	0.83	43.57
0.607	0	43.57
0.607	0.12	43.57
0.607	0.17	43.57
0.607	0.25	43.57
0.607	0.33	43.57
0.607	0.5	43.57
0.607	0.75	43.57
0.608	0	43.57
0.608	0.25	43.57
0.608	0.5	43.57
0.608	0.75	43.57
0.608	0.83	43.57
0.609	0	43.57
0.609	0.25	43.57
0.609	0.33	43.57
0.609	0.42	43.57
0.609	0.5	43.57
0.609	0.67	43.57
0.609	0.75	43.57
0.609	0.83	43.57
0.61	0	43.57
0.61	0.25	43.57
0.61	0.5	43.57
0.61	0.75	43.57
0.611	0	43.57
0.611	0.5	43.57
0.611	0.67	43.57
0.611	0.92	43.57
0.612	0	43.57
0.612	0.12	43.57
0.612	0.5	43.57
0.612	0.67	43.57
0.612	0.75	43.57
0.613	0	43.57
0.613	0.12	43.57
0.613	0.25	43.57
0.613	0.33	43.57
0.613	0.42	43.57
0.613	0.75	43.57
0.613	0.83	43.57
0.614	0	43.57
0.614	0.17	43.57
0.614	0.25	43.57
0.614	0.5	43.57
0.614	0.75	43.57
0.615	0	43.57
0.615	0.17	43.57
0.615	0.25	43.57
0.615	0.33	43.57
0.615	0.38	43.57
0.615	0.75	43.57
0.616	0	43.57
0.616	0.12	43.57
0.616	0.33	43.57
0.616	0.5	43.57
0.616	0.62	43.57
0.617	0	43.57
0.617	0.5	43.57
0.617	0.75	43.57
0.617	0.83	43.57
0.617	0.88	43.57
0.618	0	43.57
0.618	0.25	43.57
0.618	0.5	43.57
0.618	0.67	43.57
0.618	0.75	43.57
0.619	0	43.57
0.619	0.17	43.57
0.619	0.25	43.57
0.619	0.5	43.57
0.619	0.75	43.57
0.62	0	43.57
0.62	0.5	43.57
0.62	0.75	43.57
0.621	0	43.57
0.621	0.25	43.57
0.621	0.33	43.57
0.621	0.5	43.57
0.621	0.58	43.57
0.621	0.75	43.57
0.621	0.83	43.57
0.622	0	43.57
0.622	0.17	43.57
0.622	0.5	43.57
0.622	0.67	43.57
0.622	0.75	43.57
0.623	0	43.57
0.623	0.25	43.57
0.623	0.5	43.57
0.623	0.62	43.57
0.623	0.75	43.57
0.624	0	43.57
0.624	0.5	43.57
0.624	0.67	43.57
0.624	0.75	43.57
0.625	0	43.57
0.625	0.25	43.57
0.625	0.33	43.57
0.625	0.5	43.57
0.625	0.75	43.57
0.626	0	43.57
0.626	0.5	43.57
0.626	0.67	43.57
0.626	0.75	43.57
0.626	0.88	43.57
0.627	0	43.57
0.627	0.08	43.57
0.627	0.12	43.57
0.627	0.25	43.57
0.627	0.5	43.57
0.627	0.75	43.57
0.628	0	43.57
0.628	0.08	43.57
0.628	0.17	43.57
0.628	0.25	43.57
0.628	0.75	43.57
0.629	0	43.57
0.629	0.25	43.57
0.629	0.38	43.57
0.629	0.5	43.57
0.629	0.75	43.57
0.629	0.83	43.57
0.63	0	43.57
0.63	0.17	43.57
0.63	0.25	43.57
0.63	0.5	43.57
0.63	0.67	43.57
0.63	0.75	43.57
0.631	0	43.57
0.631	0.42	43.57
0.631	0.5	43.57
0.631	0.75	43.57
0.632	0	43.57
0.632	0.25	43.57
0.632	0.5	43.57
0.633	0	43.57
0.633	0.25	43.57
0.633	0.33	43.57
0.633	0.5	43.57
0.634	0	43.57
0.634	0.17	43.57
0.634	0.5	43.57
0.634	0.75	43.57
0.635	0	43.57
0.635	0.5	43.57
0.635	0.75	43.57
0.635	0.94	43.57
0.636	0	43.57
0.636	0.25	43.57
0.636	0.5	43.57
0.636	0.67	43.57
0.637	0	43.57
0.637	0.25	43.57
0.637	0.5	43.57
0.637	0.75	43.57
0.637	0.88	43.57
0.638	0	43.57
0.638	0.25	43.57
0.638	0.33	43.57
0.638	0.5	43.57
0.638	0.83	43.57
0.638	0.92	43.57
0.639	0	43.57
0.639	0.25	43.57
0.639	0.5	43.57
0.639	0.75	43.57
0.64	0	43.57
0.64	0.25	43.57
0.64	0.33	43.57
0.64	0.5	43.57
0.64	0.75	43.57
0.64	0.88	43.57
0.641	0	43.57
0.641	0.5	43.57
0.641	0.67	43.57
0.642	0	43.57
0.642	0.25	43.57
0.642	0.33	43.57
0.642	0.5	43.57
0.642	0.75	43.57
0.643	0	43.57
0.643	0.5	43.57
0.644	0	43.57
0.644	0.25	43.57
0.644	0.5	43.57
0.644	0.75	43.57
0.645	0	43.57
0.645	0.5	43.57
0.645	0.75	43.57
0.646	0	43.57
0.646	0.5	43.57
0.646	0.92	43.57
0.647	0	43.57
0.647	0.17	43.57
0.647	0.25	43.57
0.647	0.5	43.57
0.648	0	43.57
0.648	0.5	43.57
0.648	0.75	43.57
0.648	0.92	43.57
0.649	0	43.57
0.649	0.17	43.57
0.649	0.25	43.57
0.649	0.33	43.57
0.649	0.5	43.57
0.65	0	43.57
0.65	0.38	43.57
0.65	0.5	43.57
0.651	0	43.57
0.651	0.5	43.57
0.651	0.67	43.57
0.651	0.75	43.57
0.651	0.83	43.57
0.652	0	43.57
0.652	0.12	43.57
0.652	0.5	43.57
0.653	0	43.57
0.653	0.17	43.57
0.653	0.25	43.57
0.653	0.5	43.57
0.653	0.75	43.57
0.653	0.83	43.57
0.654	0	43.57
0.654	0.25	43.57
0.654	0.5	43.57
0.654	0.67	43.57
0.654	0.75	43.57
0.655	0	43.57
0.655	0.17	43.57
0.655	0.25	43.57
0.655	0.5	43.57
0.655	0.75	43.57
0.656	0	43.57
0.656	0.5	43.57
0.656	0.67	43.57
0.656	0.75	43.57
0.656	0.88	43.57
0.657	0	43.57
0.657	0.5	43.57
0.658	0	43.57
0.658	0.5	43.57
0.658	0.67	43.57
0.659	0.25	43.57
0.659	0.5	43.57
0.659	0.88	43.57
0.66	0	43.57
0.66	0.17	43.57
0.66	0.25	43.57
0.66	0.5	43.57
0.66	0.67	43.57
0.66	0.75	43.57
0.661	0	43.57
0.661	0.5	43.57
0.661	0.67	43.57
0.661	0.75	43.57
0.662	0	43.57
0.662	0.17	43.57
0.662	0.25	43.57
0.662	0.5	43.57
0.662	0.75	43.57
0.663	0	43.57
0.663	0.5	43.57
0.663	0.67	43.57
0.663	0.75	43.57
0.664	0	43.57
0.664	0.17	43.57
0.664	0.25	43.57
0.664	0.75	43.57
0.664	0.83	43.57
0.665	0	43.57
0.665	0.5	43.57
0.665	0.75	43.57
0.666	0	43.57
0.666	0.25	43.57
0.666	0.5	43.57
0.666	0.62	43.57
0.666	0.67	43.57
0.667	0	43.57
0.667	0.5	43.57
0.667	0.67	43.57
0.667	0.75	43.57
0.667	0.83	43.57
0.668	0	43.57
0.668	0.25	43.57
0.668	0.5	43.57
0.669	0	43.57
0.669	0.11	43.57
0.669	0.22	43.57
0.669	0.25	43.57
0.669	0.33	43.57
0.669	0.5	43.57
0.669	0.75	43.57
0.669	0.83	43.57
0.67	0	43.57
0.67	0.25	43.57
0.67	0.5	43.57
0.67	0.83	43.57
0.671	0	43.57
0.671	0.17	43.57
0.671	0.25	43.57
0.671	0.5	43.57
0.671	0.75	43.57
0.672	0	43.57
0.672	0.25	43.57
0.672	0.5	43.57
0.672	0.75	43.57
0.673	0	43.57
0.673	0.25	43.57
0.673	0.38	43.57
0.673	0.5	43.57
0.673	0.67	43.57
0.674	0	43.57
0.674	0.25	43.57
0.674	0.38	43.57
0.674	0.5	43.57
0.675	0	43.57
0.675	0.25	43.57
0.675	0.88	43.57
0.676	0	43.57
0.677	0	43.57
0.677	0.25	43.57
0.677	0.38	43.57
0.677	0.5	43.57
0.678	0	43.57
0.678	0.25	43.57
0.678	0.5	43.57
0.679	0	43.57
0.679	0.25	43.57
0.679	0.33	43.57
0.68	0	43.57
0.681	0	43.57
0.681	0.5	43.57
0.681	0.83	43.57
0.682	0	43.57
0.682	0.25	43.57
0.682	0.5	43.57
0.682	0.67	43.57
0.682	0.75	43.57
0.683	0	43.57
0.683	0.75	43.57
0.684	0	43.57
0.684	0.58	43.57
0.685	0	43.57
0.685	0.08	43.57
0.685	0.5	43.57
0.685	0.92	43.57
0.686	0	43.57
0.686	0.5	43.57
0.686	0.75	43.57
0.686	0.83	43.57
0.687	0	43.57
0.687	0.5	43.57
0.687	0.75	43.57
0.688	0	43.57
0.689	0	43.57
0.689	0.25	43.57
0.689	0.5	43.57
0.69	0	43.57
0.69	0.12	43.57
0.69	0.17	43.57
0.69	0.25	43.57
0.69	0.42	43.57
0.69	0.5	43.57
0.69	0.67	43.57
0.69	0.75	43.57
0.691	0	43.57
0.691	0.5	43.57
0.692	0	43.57
0.692	0.25	43.57
0.692	0.5	43.57
0.692	0.75	43.57
0.693	0	43.57
0.693	0.5	43.57
0.694	0	43.57
0.694	0.17	43.57
0.694	0.33	43.57
0.694	0.38	43.57
0.694	0.42	43.57
0.694	0.5	43.57
0.694	0.75	43.57
0.695	0	43.57
0.695	0.5	43.57
0.696	0	43.57
0.696	0.5	43.57
0.697	0	43.57
0.697	0.25	43.57
0.697	0.5	43.57
0.697	0.75	43.57
0.698	0	43.57
0.698	0.25	43.57
0.698	0.5	43.57
0.698	0.58	43.57
0.699	0	43.57
0.699	0.5	43.57
0.699	0.67	43.57
0.699	0.83	43.57
0.7	0	43.57
0.7	0.17	43.57
0.7	0.25	43.57
0.7	0.38	43.57
0.7	0.5	43.57
0.7	0.75	43.57
0.7	0.83	43.57
0.701	0	43.57
0.701	0.25	43.57
0.701	0.5	43.57
0.702	0	43.57
0.702	0.25	43.57
0.702	0.5	43.57
0.703	0	43.57
0.703	0.33	43.57
0.703	0.5	43.57
0.704	0	43.57
0.704	0.25	43.57
0.704	0.38	43.57
0.704	0.5	43.57
0.704	0.62	43.57
0.705	0	43.57
0.705	0.12	43.57
0.705	0.42	43.57
0.705	0.5	43.57
0.705	0.75	43.57
0.706	0	43.57
0.706	0.25	43.57
0.706	0.5	43.57
0.706	0.75	43.57
0.707	0	43.57
0.707	0.38	43.57
0.708	0	43.57
0.708	0.17	43.57
0.708	0.25	43.57
0.708	0.5	43.57
0.709	0	43.57
0.709	0.17	43.57
0.709	0.5	43.57
0.71	0	43.57
0.71	0.25	43.57
0.71	0.5	43.57
0.711	0	43.57
0.711	0.5	43.57
0.711	0.75	43.57
0.712	0	43.57
0.712	0.75	43.57
0.713	0	43.57
0.713	0.25	43.57
0.713	0.5	43.57
0.714	0	43.57
0.714	0.17	43.57
0.714	0.25	43.57
0.714	0.5	43.57
0.714	0.75	43.57
0.714	0.83	43.57
0.715	0	43.57
0.715	0.12	43.57
0.715	0.17	43.57
0.715	0.25	43.57
0.715	0.75	43.57
0.716	0	43.57
0.716	0.25	43.57
0.716	0.5	43.57
0.716	0.58	43.57
0.716	0.75	43.57
0.717	0	43.57
0.717	0.5	43.57
0.718	0	43.57
0.718	0.5	43.57
0.719	0	43.57
0.719	0.08	43.57
0.719	0.25	43.57
0.719	0.38	43.57
0.719	0.83	43.57
0.72	0	43.57
0.72	0.25	43.57
0.72	0.33	43.57
0.72	0.42	43.57
0.72	0.5	43.57
0.721	0.25	43.57
0.721	0.75	43.57
0.722	0	43.57
0.722	0.83	43.57
0.723	0	43.57
0.723	0.17	43.57
0.723	0.25	43.57
0.723	0.5	43.57
0.723	0.75	43.57
0.724	0	43.57
0.724	0.25	43.57
0.725	0	43.57
0.725	0.25	43.57
0.725	0.67	43.57
0.725	0.75	43.57
0.726	0	43.57
0.726	0.33	43.57
0.727	0	43.57
0.727	0.12	43.57
0.727	0.17	43.57
0.727	0.58	43.57
0.727	0.83	43.57
0.728	0	43.57
0.728	0.67	43.57
0.729	0	43.57
0.729	0.25	43.57
0.729	0.33	43.57
0.729	0.5	43.57
0.73	0	43.57
0.73	0.33	43.57
0.731	0	43.57
0.731	0.17	43.57
0.731	0.5	43.57
0.732	0	43.57
0.732	0.25	43.57
0.732	0.5	43.57
0.732	0.83	43.57
0.733	0	43.57
0.733	0.25	43.57
0.733	0.5	43.57
0.733	0.67	43.57
0.733	0.75	43.57
0.733	0.83	43.57
0.734	0	43.57
0.734	0.5	43.57
0.735	0	43.57
0.735	0.17	43.57
0.735	0.25	43.57
0.736	0	43.57
0.736	0.5	43.57
0.736	0.83	43.57
0.737	0	43.57
0.737	0.5	43.57
0.737	0.92	43.57
0.738	0	43.57
0.738	0.25	43.57
0.738	0.5	43.57
0.739	0	43.57
0.739	0.67	43.57
0.74	0	43.57
0.74	0.5	43.57
0.741	0	43.57
0.741	0.25	43.57
0.741	0.5	43.57
0.742	0.25	43.57
0.743	0	43.57
0.743	0.42	43.57
0.743	0.62	43.57
0.744	0	43.57
0.744	0.5	43.57
0.744	0.92	43.57
0.745	0	43.57
0.745	0.25	43.57
0.746	0	43.57
0.746	0.25	43.57
0.746	0.5	43.57
0.747	0	43.57
0.747	0.83	43.57
0.748	0.33	43.57
0.748	0.38	43.57
0.748	0.5	43.57
0.749	0.17	43.57
0.749	0.25	43.57
0.749	0.5	43.57
0.75	0.5	43.57
0.751	0.5	43.57
0.752	0	43.57
0.753	0	43.57
0.753	0.5	43.57
0.754	0	43.57
0.756	0	43.57
0.756	0.5	43.57
0.757	0.5	43.57
0.758	0.25	43.57
0.758	0.67	43.57
0.759	0	43.57
0.759	0.25	43.57
0.76	0.58	43.57
0.76	0.75	43.57
0.762	0	43.57
0.763	0	43.57
0.763	0.33	43.57
0.763	0.5	43.57
0.764	0	43.57
0.765	0.5	43.57
0.766	0	43.57
0.766	0.5	43.57
0.767	0.5	43.57
0.769	0	43.57
0.769	0.12	43.57
0.769	0.33	43.57
0.77	0.17	43.57
0.774	0	43.57
0.774	0.25	43.57
0.774	0.75	43.57
0.775	0	43.57
0.777	0	43.57
0.777	0.25	43.57
0.781	0.5	43.57
0.782	0	43.57
0.786	0.5	43.57
0.787	0	43.57
0.787	0.5	43.57
0.793	0.75	43.57
0.799	0	43.57
0.803	0	43.57
0.803	0.67	43.57
0.811	0	43.57
0.815	0.83	43.57
0.839	0.5	43.57
0.848	0	43.57
0.913	0.5	43.57

## Sheet: Fig. 3d
Egb	n	angle
0.351	0.5	32.2
0.352	0.5	32.2
0.353	0.5	32.2
0.354	0.5	32.2
0.355	0.5	32.2
0.356	0.5	32.2
0.357	0.5	32.2
0.358	0.5	32.2
0.359	0.5	32.2
0.36	0.5	32.2
0.361	0.5	32.2
0.362	0.5	32.2
0.381	0.44	32.2
0.388	0.42	32.2
0.391	0.42	32.2
0.392	0.42	32.2
0.396	0.42	32.2
0.404	0.56	32.2
0.407	0.42	32.2
0.407	0.56	32.2
0.409	0.42	32.2
0.411	0.33	32.2
0.412	0.33	32.2
0.412	0.38	32.2
0.413	0.38	32.2
0.419	0.33	32.2
0.422	0.33	32.2
0.423	0.33	32.2
0.424	0.33	32.2
0.425	0.33	32.2
0.429	0.58	32.2
0.43	0.58	32.2
0.431	0.28	32.2
0.431	0.58	32.2
0.433	0.25	32.2
0.433	0.33	32.2
0.433	0.58	32.2
0.434	0.28	32.2
0.434	0.33	32.2
0.434	0.38	32.2
0.434	0.5	32.2
0.434	0.58	32.2
0.435	0.33	32.2
0.435	0.38	32.2
0.436	0.38	32.2
0.439	0.33	32.2
0.439	0.58	32.2
0.442	0.17	32.2
0.443	0.17	32.2
0.444	0.17	32.2
0.444	0.22	32.2
0.446	0.33	32.2
0.448	0.22	32.2
0.451	0.33	32.2
0.452	0.22	32.2
0.454	0.61	32.2
0.455	0.25	32.2
0.456	0.17	32.2
0.456	0.25	32.2
0.457	0.25	32.2
0.458	0.17	32.2
0.459	0.17	32.2
0.459	0.22	32.2
0.463	0.25	32.2
0.463	0.62	32.2
0.464	0.62	32.2
0.465	0.17	32.2
0.466	0.17	32.2
0.467	0.25	32.2
0.467	0.5	32.2
0.467	0.62	32.2
0.468	0.25	32.2
0.469	0.25	32.2
0.469	0.5	32.2
0.47	0.11	32.2
0.472	0.25	32.2
0.472	0.38	32.2
0.473	0.25	32.2
0.473	0.62	32.2
0.474	0.25	32.2
0.474	0.62	32.2
0.476	0.25	32.2
0.477	0.25	32.2
0.477	0.5	32.2
0.48	0.17	32.2
0.481	0.08	32.2
0.481	0.17	32.2
0.481	0.25	32.2
0.482	0.17	32.2
0.483	0.08	32.2
0.483	0.25	32.2
0.483	0.67	32.2
0.484	0.17	32.2
0.484	0.67	32.2
0.485	0.08	32.2
0.485	0.5	32.2
0.487	0.25	32.2
0.488	0.67	32.2
0.489	0.5	32.2
0.491	0.17	32.2
0.491	0.25	32.2
0.491	0.33	32.2
0.492	0.17	32.2
0.492	0.25	32.2
0.492	0.67	32.2
0.493	0.17	32.2
0.493	0.33	32.2
0.494	0.25	32.2
0.494	0.33	32.2
0.494	0.67	32.2
0.494	0.83	32.2
0.495	0.33	32.2
0.495	0.67	32.2
0.495	0.83	32.2
0.496	0.06	32.2
0.496	0.08	32.2
0.496	0.17	32.2
0.496	0.25	32.2
0.496	0.67	32.2
0.496	0.83	32.2
0.497	0.67	32.2
0.498	0.25	32.2
0.498	0.33	32.2
0.498	0.67	32.2
0.499	0.25	32.2
0.499	0.33	32.2
0.5	0.12	32.2
0.5	0.25	32.2
0.501	0.67	32.2
0.502	0.25	32.2
0.502	0.67	32.2
0.503	0.08	32.2
0.503	0.67	32.2
0.503	0.75	32.2
0.507	0.17	32.2
0.507	0.42	32.2
0.508	0.12	32.2
0.508	0.67	32.2
0.509	0	32.2
0.509	0.42	32.2
0.509	0.5	32.2
0.511	0.25	32.2
0.512	0.25	32.2
0.512	0.33	32.2
0.513	0	32.2
0.513	0.25	32.2
0.513	0.33	32.2
0.513	0.67	32.2
0.514	0.25	32.2
0.514	0.33	32.2
0.514	0.67	32.2
0.515	0.25	32.2
0.515	0.42	32.2
0.516	0.17	32.2
0.516	0.25	32.2
0.516	0.33	32.2
0.517	0.67	32.2
0.518	0.33	32.2
0.519	0.12	32.2
0.519	0.25	32.2
0.52	0	32.2
0.52	0.25	32.2
0.521	0	32.2
0.521	0.25	32.2
0.521	0.33	32.2
0.522	0	32.2
0.522	0.08	32.2
0.522	0.17	32.2
0.522	0.67	32.2
0.523	0	32.2
0.523	0.33	32.2
0.523	0.67	32.2
0.524	0	32.2
0.524	0.12	32.2
0.524	0.33	32.2
0.525	0	32.2
0.525	0.12	32.2
0.525	0.17	32.2
0.525	0.25	32.2
0.525	0.5	32.2
0.526	0	32.2
0.526	0.25	32.2
0.527	0.08	32.2
0.527	0.58	32.2
0.528	0	32.2
0.529	0.5	32.2
0.529	0.61	32.2
0.529	0.83	32.2
0.53	0	32.2
0.53	0.83	32.2
0.531	0	32.2
0.532	0	32.2
0.532	0.08	32.2
0.532	0.39	32.2
0.532	0.5	32.2
0.533	0	32.2
0.533	0.12	32.2
0.533	0.5	32.2
0.534	0.5	32.2
0.534	0.75	32.2
0.535	0.12	32.2
0.535	0.5	32.2
0.536	0.12	32.2
0.536	0.44	32.2
0.537	0.12	32.2
0.537	0.5	32.2
0.54	0.08	32.2
0.54	0.5	32.2
0.54	0.94	32.2
0.541	0.94	32.2
0.542	0.5	32.2
0.543	0	32.2
0.543	0.22	32.2
0.544	0.5	32.2
0.545	0.5	32.2
0.545	0.58	32.2
0.545	0.75	32.2
0.546	0.5	32.2
0.547	0	32.2
0.547	0.5	32.2
0.548	0.12	32.2
0.548	0.5	32.2
0.549	0.08	32.2
0.549	0.12	32.2
0.549	0.5	32.2
0.55	0.5	32.2
0.551	0	32.2
0.551	0.5	32.2
0.551	0.75	32.2
0.551	0.92	32.2
0.552	0	32.2
0.552	0.12	32.2
0.552	0.17	32.2
0.552	0.5	32.2
0.552	0.75	32.2
0.553	0	32.2
0.553	0.12	32.2
0.553	0.17	32.2
0.553	0.25	32.2
0.553	0.5	32.2
0.553	0.75	32.2
0.553	0.92	32.2
0.554	0	32.2
0.554	0.17	32.2
0.554	0.5	32.2
0.554	0.75	32.2
0.554	0.83	32.2
0.555	0	32.2
0.555	0.75	32.2
0.556	0	32.2
0.556	0.75	32.2
0.557	0	32.2
0.557	0.17	32.2
0.557	0.75	32.2
0.557	0.92	32.2
0.558	0	32.2
0.558	0.25	32.2
0.559	0	32.2
0.559	0.25	32.2
0.559	0.33	32.2
0.559	0.78	32.2
0.559	0.83	32.2
0.56	0	32.2
0.56	0.12	32.2
0.56	0.17	32.2
0.56	0.25	32.2
0.561	0	32.2
0.561	0.25	32.2
0.561	0.75	32.2
0.562	0.5	32.2
0.562	0.83	32.2
0.563	0.08	32.2
0.563	0.17	32.2
0.563	0.25	32.2
0.563	0.58	32.2
0.563	0.83	32.2
0.564	0	32.2
0.564	0.25	32.2
0.564	0.75	32.2
0.565	0	32.2
0.565	0.92	32.2
0.566	0	32.2
0.566	0.25	32.2
0.566	0.75	32.2
0.567	0	32.2
0.567	0.5	32.2
0.567	0.75	32.2
0.568	0	32.2
0.568	0.17	32.2
0.568	0.5	32.2
0.568	0.75	32.2
0.569	0	32.2
0.569	0.08	32.2
0.569	0.75	32.2
0.569	0.88	32.2
0.57	0	32.2
0.57	0.5	32.2
0.57	0.75	32.2
0.57	0.83	32.2
0.57	0.92	32.2
0.571	0	32.2
0.571	0.5	32.2
0.571	0.75	32.2
0.571	0.83	32.2
0.571	0.89	32.2
0.572	0.89	32.2
0.573	0	32.2
0.573	0.5	32.2
0.573	0.75	32.2
0.573	0.83	32.2
0.573	0.89	32.2
0.574	0.5	32.2
0.575	0	32.2
0.575	0.67	32.2
0.575	0.83	32.2
0.576	0.25	32.2
0.576	0.83	32.2
0.577	0	32.2
0.577	0.44	32.2
0.577	0.5	32.2
0.577	0.83	32.2
0.578	0	32.2
0.578	0.12	32.2
0.578	0.83	32.2
0.579	0	32.2
0.579	0.12	32.2
0.579	0.25	32.2
0.579	0.39	32.2
0.579	0.75	32.2
0.58	0	32.2
0.58	0.25	32.2
0.58	0.83	32.2
0.581	0.5	32.2
0.582	0	32.2
0.582	0.5	32.2
0.582	0.83	32.2
0.583	0	32.2
0.583	0.25	32.2
0.583	0.42	32.2
0.583	0.5	32.2
0.583	0.83	32.2
0.584	0	32.2
0.584	0.08	32.2
0.584	0.25	32.2
0.584	0.75	32.2
0.584	0.83	32.2
0.585	0	32.2
0.585	0.25	32.2
0.585	0.58	32.2
0.585	0.75	32.2
0.586	0	32.2
0.586	0.17	32.2
0.586	0.25	32.2
0.586	0.39	32.2
0.587	0	32.2
0.587	0.08	32.2
0.587	0.25	32.2
0.587	0.75	32.2
0.587	0.83	32.2
0.588	0	32.2
0.588	0.12	32.2
0.588	0.25	32.2
0.588	0.33	32.2
0.588	0.5	32.2
0.588	0.58	32.2
0.589	0	32.2
0.589	0.33	32.2
0.589	0.67	32.2
0.59	0	32.2
0.59	0.39	32.2
0.59	0.42	32.2
0.59	0.58	32.2
0.59	0.67	32.2
0.59	0.75	32.2
0.59	0.83	32.2
0.591	0.33	32.2
0.591	0.75	32.2
0.591	0.83	32.2
0.592	0	32.2
0.592	0.25	32.2
0.592	0.5	32.2
0.592	0.67	32.2
0.593	0.25	32.2
0.593	0.33	32.2
0.593	0.58	32.2
0.593	0.67	32.2
0.593	0.75	32.2
0.593	0.83	32.2
0.594	0	32.2
0.594	0.17	32.2
0.594	0.25	32.2
0.594	0.5	32.2
0.594	0.67	32.2
0.595	0	32.2
0.595	0.25	32.2
0.595	0.33	32.2
0.595	0.83	32.2
0.595	0.88	32.2
0.596	0	32.2
0.596	0.25	32.2
0.596	0.38	32.2
0.596	0.75	32.2
0.596	0.83	32.2
0.596	0.88	32.2
0.597	0	32.2
0.597	0.17	32.2
0.597	0.25	32.2
0.597	0.38	32.2
0.597	0.83	32.2
0.597	0.88	32.2
0.598	0	32.2
0.598	0.17	32.2
0.598	0.33	32.2
0.598	0.67	32.2
0.598	0.83	32.2
0.598	0.92	32.2
0.599	0	32.2
0.599	0.33	32.2
0.599	0.42	32.2
0.599	0.67	32.2
0.599	0.83	32.2
0.599	0.88	32.2
0.6	0	32.2
0.6	0.17	32.2
0.6	0.38	32.2
0.6	0.42	32.2
0.6	0.5	32.2
0.6	0.83	32.2
0.601	0	32.2
0.601	0.33	32.2
0.601	0.42	32.2
0.601	0.5	32.2
0.601	0.83	32.2
0.601	0.94	32.2
0.602	0.33	32.2
0.602	0.5	32.2
0.602	0.83	32.2
0.603	0.42	32.2
0.603	0.5	32.2
0.603	0.56	32.2
0.603	0.78	32.2
0.604	0	32.2
0.604	0.17	32.2
0.604	0.5	32.2
0.604	0.62	32.2
0.604	0.75	32.2
0.604	0.88	32.2
0.605	0	32.2
0.605	0.5	32.2
0.605	0.62	32.2
0.605	0.78	32.2
0.605	0.83	32.2
0.605	0.88	32.2
0.606	0.5	32.2
0.606	0.75	32.2
0.607	0	32.2
0.607	0.17	32.2
0.607	0.33	32.2
0.607	0.5	32.2
0.608	0	32.2
0.609	0	32.2
0.609	0.25	32.2
0.609	0.42	32.2
0.609	0.5	32.2
0.609	0.83	32.2
0.609	0.88	32.2
0.61	0	32.2
0.61	0.17	32.2
0.61	0.25	32.2
0.61	0.39	32.2
0.61	0.5	32.2
0.61	0.62	32.2
0.61	0.67	32.2
0.61	0.83	32.2
0.611	0	32.2
0.611	0.33	32.2
0.611	0.5	32.2
0.611	0.62	32.2
0.611	0.88	32.2
0.612	0	32.2
0.612	0.5	32.2
0.612	0.61	32.2
0.613	0	32.2
0.613	0.12	32.2
0.613	0.17	32.2
0.613	0.25	32.2
0.613	0.42	32.2
0.613	0.5	32.2
0.613	0.62	32.2
0.613	0.67	32.2
0.613	0.88	32.2
0.613	0.92	32.2
0.614	0	32.2
0.614	0.25	32.2
0.614	0.28	32.2
0.614	0.33	32.2
0.614	0.5	32.2
0.614	0.62	32.2
0.614	0.83	32.2
0.614	0.88	32.2
0.615	0	32.2
0.615	0.17	32.2
0.615	0.39	32.2
0.615	0.83	32.2
0.615	0.88	32.2
0.615	0.92	32.2
0.616	0	32.2
0.616	0.25	32.2
0.616	0.38	32.2
0.616	0.5	32.2
0.616	0.75	32.2
0.616	0.83	32.2
0.616	0.88	32.2
0.617	0	32.2
0.617	0.17	32.2
0.617	0.25	32.2
0.617	0.33	32.2
0.617	0.38	32.2
0.617	0.58	32.2
0.617	0.83	32.2
0.618	0	32.2
0.618	0.17	32.2
0.618	0.33	32.2
0.618	0.38	32.2
0.618	0.5	32.2
0.618	0.88	32.2
0.619	0	32.2
0.619	0.12	32.2
0.619	0.25	32.2
0.619	0.33	32.2
0.619	0.5	32.2
0.619	0.58	32.2
0.619	0.88	32.2
0.62	0.17	32.2
0.62	0.22	32.2
0.62	0.5	32.2
0.62	0.67	32.2
0.62	0.72	32.2
0.62	0.83	32.2
0.62	0.88	32.2
0.621	0	32.2
0.621	0.17	32.2
0.621	0.38	32.2
0.621	0.62	32.2
0.621	0.92	32.2
0.622	0	32.2
0.622	0.25	32.2
0.622	0.33	32.2
0.622	0.38	32.2
0.622	0.5	32.2
0.622	0.62	32.2
0.622	0.83	32.2
0.623	0	32.2
0.623	0.08	32.2
0.623	0.25	32.2
0.623	0.33	32.2
0.623	0.38	32.2
0.623	0.62	32.2
0.623	0.67	32.2
0.623	0.75	32.2
0.623	0.83	32.2
0.624	0	32.2
0.624	0.11	32.2
0.624	0.25	32.2
0.624	0.33	32.2
0.624	0.62	32.2
0.624	0.67	32.2
0.624	0.92	32.2
0.625	0	32.2
0.625	0.25	32.2
0.625	0.67	32.2
0.625	0.75	32.2
0.626	0	32.2
0.626	0.12	32.2
0.626	0.17	32.2
0.626	0.25	32.2
0.626	0.33	32.2
0.626	0.58	32.2
0.626	0.62	32.2
0.626	0.67	32.2
0.626	0.75	32.2
0.626	0.83	32.2
0.627	0	32.2
0.627	0.06	32.2
0.627	0.12	32.2
0.627	0.25	32.2
0.627	0.33	32.2
0.627	0.42	32.2
0.627	0.83	32.2
0.627	0.88	32.2
0.628	0	32.2
0.628	0.08	32.2
0.628	0.12	32.2
0.628	0.17	32.2
0.628	0.25	32.2
0.628	0.33	32.2
0.628	0.38	32.2
0.628	0.67	32.2
0.628	0.72	32.2
0.628	0.83	32.2
0.629	0	32.2
0.629	0.17	32.2
0.629	0.38	32.2
0.629	0.39	32.2
0.629	0.62	32.2
0.629	0.67	32.2
0.629	0.75	32.2
0.629	0.83	32.2
0.629	0.88	32.2
0.629	0.92	32.2
0.63	0	32.2
0.63	0.25	32.2
0.63	0.33	32.2
0.63	0.5	32.2
0.63	0.67	32.2
0.63	0.75	32.2
0.63	0.83	32.2
0.63	0.88	32.2
0.631	0	32.2
0.631	0.12	32.2
0.631	0.17	32.2
0.631	0.33	32.2
0.631	0.75	32.2
0.631	0.83	32.2
0.631	0.88	32.2
0.631	0.92	32.2
0.632	0	32.2
0.632	0.12	32.2
0.632	0.25	32.2
0.632	0.33	32.2
0.632	0.58	32.2
0.632	0.75	32.2
0.632	0.83	32.2
0.632	0.88	32.2
0.632	0.92	32.2
0.633	0	32.2
0.633	0.08	32.2
0.633	0.12	32.2
0.633	0.17	32.2
0.633	0.33	32.2
0.633	0.58	32.2
0.633	0.75	32.2
0.633	0.83	32.2
0.633	0.88	32.2
0.633	0.89	32.2
0.634	0	32.2
0.634	0.17	32.2
0.634	0.25	32.2
0.634	0.33	32.2
0.634	0.38	32.2
0.634	0.44	32.2
0.634	0.5	32.2
0.634	0.75	32.2
0.634	0.83	32.2
0.635	0	32.2
0.635	0.12	32.2
0.635	0.17	32.2
0.635	0.25	32.2
0.635	0.33	32.2
0.635	0.75	32.2
0.635	0.88	32.2
0.635	0.92	32.2
0.636	0	32.2
0.636	0.17	32.2
0.636	0.25	32.2
0.636	0.38	32.2
0.636	0.44	32.2
0.636	0.5	32.2
0.636	0.58	32.2
0.636	0.67	32.2
0.636	0.75	32.2
0.636	0.83	32.2
0.636	0.88	32.2
0.637	0	32.2
0.637	0.12	32.2
0.637	0.25	32.2
0.637	0.38	32.2
0.637	0.5	32.2
0.637	0.67	32.2
0.637	0.75	32.2
0.637	0.83	32.2
0.637	0.88	32.2
0.637	0.92	32.2
0.638	0	32.2
0.638	0.08	32.2
0.638	0.17	32.2
0.638	0.25	32.2
0.638	0.33	32.2
0.638	0.38	32.2
0.638	0.42	32.2
0.638	0.5	32.2
0.638	0.67	32.2
0.638	0.75	32.2
0.639	0	32.2
0.639	0.17	32.2
0.639	0.22	32.2
0.639	0.25	32.2
0.639	0.38	32.2
0.639	0.5	32.2
0.639	0.67	32.2
0.639	0.72	32.2
0.639	0.75	32.2
0.639	0.83	32.2
0.639	0.92	32.2
0.64	0	32.2
0.64	0.08	32.2
0.64	0.25	32.2
0.64	0.33	32.2
0.64	0.5	32.2
0.64	0.75	32.2
0.64	0.83	32.2
0.64	0.88	32.2
0.64	0.92	32.2
0.641	0	32.2
0.641	0.12	32.2
0.641	0.17	32.2
0.641	0.25	32.2
0.641	0.33	32.2
0.641	0.5	32.2
0.641	0.67	32.2
0.641	0.75	32.2
0.641	0.83	32.2
0.641	0.88	32.2
0.641	0.92	32.2
0.642	0	32.2
0.642	0.17	32.2
0.642	0.25	32.2
0.642	0.5	32.2
0.642	0.67	32.2
0.642	0.88	32.2
0.643	0	32.2
0.643	0.12	32.2
0.643	0.17	32.2
0.643	0.25	32.2
0.643	0.42	32.2
0.643	0.5	32.2
0.643	0.67	32.2
0.643	0.75	32.2
0.643	0.83	32.2
0.643	0.92	32.2
0.644	0	32.2
0.644	0.25	32.2
0.644	0.33	32.2
0.644	0.42	32.2
0.644	0.5	32.2
0.644	0.67	32.2
0.644	0.75	32.2
0.644	0.83	32.2
0.644	0.88	32.2
0.644	0.92	32.2
0.645	0	32.2
0.645	0.08	32.2
0.645	0.25	32.2
0.645	0.5	32.2
0.645	0.83	32.2
0.645	0.94	32.2
0.646	0	32.2
0.646	0.08	32.2
0.646	0.12	32.2
0.646	0.17	32.2
0.646	0.25	32.2
0.646	0.33	32.2
0.646	0.5	32.2
0.646	0.67	32.2
0.646	0.83	32.2
0.646	0.88	32.2
0.646	0.92	32.2
0.647	0	32.2
0.647	0.12	32.2
0.647	0.17	32.2
0.647	0.25	32.2
0.647	0.33	32.2
0.647	0.38	32.2
0.647	0.42	32.2
0.647	0.67	32.2
0.647	0.75	32.2
0.647	0.83	32.2
0.647	0.88	32.2
0.647	0.92	32.2
0.648	0	32.2
0.648	0.08	32.2
0.648	0.17	32.2
0.648	0.25	32.2
0.648	0.33	32.2
0.648	0.62	32.2
0.648	0.75	32.2
0.648	0.83	32.2
0.648	0.88	32.2
0.648	0.92	32.2
0.649	0	32.2
0.649	0.12	32.2
0.649	0.33	32.2
0.649	0.5	32.2
0.649	0.67	32.2
0.649	0.75	32.2
0.649	0.83	32.2
0.649	0.88	32.2
0.65	0	32.2
0.65	0.08	32.2
0.65	0.17	32.2
0.65	0.25	32.2
0.65	0.33	32.2
0.65	0.5	32.2
0.65	0.67	32.2
0.65	0.75	32.2
0.65	0.83	32.2
0.65	0.88	32.2
0.65	0.92	32.2
0.651	0	32.2
0.651	0.17	32.2
0.651	0.25	32.2
0.651	0.28	32.2
0.651	0.33	32.2
0.651	0.5	32.2
0.651	0.67	32.2
0.651	0.75	32.2
0.651	0.83	32.2
0.651	0.88	32.2
0.652	0	32.2
0.652	0.06	32.2
0.652	0.17	32.2
0.652	0.25	32.2
0.652	0.33	32.2
0.652	0.5	32.2
0.652	0.61	32.2
0.652	0.62	32.2
0.652	0.75	32.2
0.652	0.83	32.2
0.652	0.88	32.2
0.652	0.92	32.2
0.653	0	32.2
0.653	0.06	32.2
0.653	0.12	32.2
0.653	0.17	32.2
0.653	0.25	32.2
0.653	0.33	32.2
0.653	0.5	32.2
0.653	0.62	32.2
0.653	0.67	32.2
0.653	0.88	32.2
0.653	0.92	32.2
0.654	0	32.2
0.654	0.17	32.2
0.654	0.25	32.2
0.654	0.33	32.2
0.654	0.5	32.2
0.654	0.67	32.2
0.654	0.83	32.2
0.654	0.88	32.2
0.655	0	32.2
0.655	0.08	32.2
0.655	0.12	32.2
0.655	0.17	32.2
0.655	0.25	32.2
0.655	0.38	32.2
0.655	0.5	32.2
0.655	0.62	32.2
0.655	0.67	32.2
0.655	0.72	32.2
0.655	0.75	32.2
0.655	0.83	32.2
0.655	0.88	32.2
0.655	0.89	32.2
0.655	0.92	32.2
0.656	0	32.2
0.656	0.17	32.2
0.656	0.25	32.2
0.656	0.5	32.2
0.656	0.58	32.2
0.656	0.67	32.2
0.656	0.75	32.2
0.656	0.83	32.2
0.657	0	32.2
0.657	0.11	32.2
0.657	0.17	32.2
0.657	0.25	32.2
0.657	0.33	32.2
0.657	0.5	32.2
0.657	0.67	32.2
0.657	0.75	32.2
0.657	0.83	32.2
0.658	0	32.2
0.658	0.17	32.2
0.658	0.25	32.2
0.658	0.42	32.2
0.658	0.5	32.2
0.658	0.67	32.2
0.658	0.75	32.2
0.658	0.83	32.2
0.659	0	32.2
0.659	0.12	32.2
0.659	0.25	32.2
0.659	0.5	32.2
0.659	0.62	32.2
0.659	0.75	32.2
0.66	0	32.2
0.66	0.12	32.2
0.66	0.17	32.2
0.66	0.25	32.2
0.66	0.33	32.2
0.66	0.5	32.2
0.66	0.67	32.2
0.66	0.75	32.2
0.66	0.78	32.2
0.66	0.83	32.2
0.661	0	32.2
0.661	0.17	32.2
0.661	0.33	32.2
0.661	0.5	32.2
0.661	0.67	32.2
0.661	0.72	32.2
0.661	0.75	32.2
0.662	0	32.2
0.662	0.12	32.2
0.662	0.17	32.2
0.662	0.25	32.2
0.662	0.38	32.2
0.662	0.5	32.2
0.662	0.62	32.2
0.662	0.75	32.2
0.662	0.83	32.2
0.662	0.88	32.2
0.663	0	32.2
0.663	0.25	32.2
0.663	0.33	32.2
0.663	0.5	32.2
0.663	0.67	32.2
0.663	0.75	32.2
0.664	0	32.2
0.664	0.17	32.2
0.664	0.25	32.2
0.664	0.42	32.2
0.664	0.5	32.2
0.664	0.67	32.2
0.664	0.75	32.2
0.665	0	32.2
0.665	0.08	32.2
0.665	0.12	32.2
0.665	0.25	32.2
0.665	0.42	32.2
0.665	0.5	32.2
0.665	0.62	32.2
0.665	0.67	32.2
0.665	0.75	32.2
0.665	0.83	32.2
0.665	0.92	32.2
0.666	0	32.2
0.666	0.12	32.2
0.666	0.17	32.2
0.666	0.25	32.2
0.666	0.33	32.2
0.666	0.5	32.2
0.666	0.75	32.2
0.666	0.83	32.2
0.666	0.92	32.2
0.667	0	32.2
0.667	0.17	32.2
0.667	0.33	32.2
0.667	0.38	32.2
0.667	0.67	32.2
0.667	0.75	32.2
0.667	0.83	32.2
0.668	0	32.2
0.668	0.17	32.2
0.668	0.33	32.2
0.668	0.5	32.2
0.668	0.67	32.2
0.668	0.75	32.2
0.669	0	32.2
0.669	0.5	32.2
0.669	0.67	32.2
0.669	0.75	32.2
0.669	0.83	32.2
0.67	0	32.2
0.67	0.17	32.2
0.67	0.25	32.2
0.67	0.33	32.2
0.67	0.5	32.2
0.67	0.75	32.2
0.671	0	32.2
0.671	0.25	32.2
0.671	0.33	32.2
0.671	0.5	32.2
0.671	0.75	32.2
0.671	0.88	32.2
0.672	0	32.2
0.672	0.33	32.2
0.672	0.5	32.2
0.672	0.67	32.2
0.672	0.75	32.2
0.672	0.88	32.2
0.672	0.89	32.2
0.673	0	32.2
0.673	0.33	32.2
0.673	0.5	32.2
0.673	0.67	32.2
0.673	0.75	32.2
0.674	0	32.2
0.674	0.25	32.2
0.674	0.5	32.2
0.674	0.62	32.2
0.674	0.67	32.2
0.674	0.72	32.2
0.674	0.75	32.2
0.674	0.83	32.2
0.675	0	32.2
0.675	0.08	32.2
0.675	0.12	32.2
0.675	0.42	32.2
0.675	0.5	32.2
0.675	0.61	32.2
0.675	0.67	32.2
0.675	0.75	32.2
0.675	0.83	32.2
0.676	0	32.2
0.676	0.25	32.2
0.676	0.33	32.2
0.676	0.38	32.2
0.676	0.5	32.2
0.676	0.67	32.2
0.676	0.75	32.2
0.676	0.83	32.2
0.677	0	32.2
0.677	0.17	32.2
0.677	0.38	32.2
0.677	0.5	32.2
0.677	0.58	32.2
0.677	0.75	32.2
0.677	0.83	32.2
0.677	0.88	32.2
0.678	0	32.2
0.678	0.11	32.2
0.678	0.33	32.2
0.678	0.67	32.2
0.678	0.75	32.2
0.679	0	32.2
0.679	0.17	32.2
0.679	0.33	32.2
0.679	0.56	32.2
0.68	0	32.2
0.68	0.17	32.2
0.68	0.33	32.2
0.68	0.5	32.2
0.68	0.62	32.2
0.68	0.67	32.2
0.68	0.75	32.2
0.68	0.83	32.2
0.681	0	32.2
0.681	0.33	32.2
0.681	0.5	32.2
0.681	0.75	32.2
0.681	0.83	32.2
0.682	0	32.2
0.682	0.25	32.2
0.682	0.33	32.2
0.682	0.5	32.2
0.682	0.58	32.2
0.682	0.62	32.2
0.682	0.67	32.2
0.682	0.75	32.2
0.682	0.83	32.2
0.683	0	32.2
0.683	0.17	32.2
0.683	0.5	32.2
0.683	0.62	32.2
0.683	0.67	32.2
0.683	0.75	32.2
0.683	0.83	32.2
0.684	0	32.2
0.684	0.17	32.2
0.684	0.25	32.2
0.684	0.5	32.2
0.684	0.67	32.2
0.684	0.75	32.2
0.684	0.83	32.2
0.685	0	32.2
0.685	0.25	32.2
0.685	0.67	32.2
0.685	0.75	32.2
0.686	0	32.2
0.686	0.06	32.2
0.686	0.17	32.2
0.686	0.25	32.2
0.686	0.5	32.2
0.686	0.75	32.2
0.687	0	32.2
0.687	0.17	32.2
0.687	0.25	32.2
0.687	0.33	32.2
0.687	0.5	32.2
0.687	0.75	32.2
0.687	0.88	32.2
0.687	0.92	32.2
0.687	0.94	32.2
0.688	0	32.2
0.688	0.12	32.2
0.688	0.17	32.2
0.688	0.25	32.2
0.688	0.33	32.2
0.688	0.5	32.2
0.688	0.67	32.2
0.688	0.75	32.2
0.688	0.92	32.2
0.689	0	32.2
0.689	0.08	32.2
0.689	0.28	32.2
0.689	0.5	32.2
0.689	0.75	32.2
0.689	0.78	32.2
0.69	0	32.2
0.69	0.25	32.2
0.69	0.5	32.2
0.69	0.67	32.2
0.69	0.75	32.2
0.69	0.83	32.2
0.691	0	32.2
0.691	0.5	32.2
0.691	0.58	32.2
0.691	0.75	32.2
0.692	0	32.2
0.692	0.25	32.2
0.692	0.38	32.2
0.692	0.5	32.2
0.692	0.67	32.2
0.692	0.83	32.2
0.693	0	32.2
0.693	0.17	32.2
0.693	0.67	32.2
0.693	0.83	32.2
0.694	0	32.2
0.694	0.17	32.2
0.694	0.25	32.2
0.694	0.5	32.2
0.694	0.62	32.2
0.694	0.88	32.2
0.695	0	32.2
0.695	0.12	32.2
0.695	0.33	32.2
0.695	0.5	32.2
0.695	0.62	32.2
0.695	0.75	32.2
0.695	0.83	32.2
0.696	0	32.2
0.696	0.17	32.2
0.696	0.25	32.2
0.696	0.5	32.2
0.696	0.67	32.2
0.696	0.75	32.2
0.697	0	32.2
0.697	0.17	32.2
0.697	0.42	32.2
0.697	0.67	32.2
0.697	0.75	32.2
0.698	0	32.2
0.698	0.33	32.2
0.698	0.67	32.2
0.698	0.75	32.2
0.699	0	32.2
0.699	0.17	32.2
0.699	0.25	32.2
0.699	0.33	32.2
0.699	0.5	32.2
0.699	0.67	32.2
0.7	0	32.2
0.7	0.12	32.2
0.7	0.25	32.2
0.701	0.25	32.2
0.702	0	32.2
0.702	0.33	32.2
0.702	0.5	32.2
0.703	0	32.2
0.703	0.12	32.2
0.704	0	32.2
0.704	0.5	32.2
0.705	0	32.2
0.705	0.5	32.2
0.706	0	32.2
0.706	0.5	32.2
0.707	0	32.2
0.707	0.5	32.2
0.708	0.5	32.2
0.709	0.25	32.2
0.712	0	32.2
0.712	0.33	32.2
0.712	0.67	32.2
0.713	0	32.2
0.713	0.5	32.2
0.714	0	32.2
0.716	0.78	32.2
0.717	0.42	32.2
0.718	0	32.2
0.718	0.33	32.2
0.72	0	32.2
0.72	0.17	32.2
0.721	0	32.2
0.721	0.25	32.2
0.723	0	32.2
0.724	0	32.2
0.724	0.25	32.2
0.724	0.75	32.2
0.725	0	32.2
0.726	0	32.2
0.726	0.5	32.2
0.727	0	32.2
0.727	0.75	32.2
0.728	0	32.2
0.729	0	32.2
0.73	0	32.2
0.73	0.25	32.2
0.73	0.67	32.2
0.731	0.5	32.2
0.732	0.67	32.2
0.734	0	32.2
0.735	0.25	32.2
0.736	0.75	32.2
0.736	0.83	32.2
0.737	0.5	32.2
0.739	0	32.2
0.739	0.75	32.2
0.741	0.5	32.2
0.742	0.5	32.2
0.742	0.75	32.2
0.743	0	32.2
0.744	0.75	32.2
0.747	0.5	32.2
0.748	0	32.2
0.75	0.25	32.2
0.75	0.5	32.2
0.751	0.75	32.2
0.752	0	32.2
0.756	0.75	32.2
0.758	0	32.2
0.759	0	32.2
0.76	0	32.2
0.76	0.08	32.2
0.76	0.75	32.2
0.761	0	32.2
0.762	0	32.2
0.762	0.75	32.2
0.763	0.25	32.2
0.766	0.33	32.2
0.766	0.67	32.2
0.767	0.75	32.2
0.768	0.75	32.2
0.769	0.17	32.2
0.77	0.25	32.2
0.78	0	32.2
0.784	0	32.2
0.784	0.75	32.2
0.785	0.39	32.2
0.786	0.75	32.2
0.787	0	32.2
0.795	0.94	32.2
0.798	0.5	32.2
0.8	0	32.2
0.805	0.75	32.2
0.806	0.58	32.2
0.807	0.5	32.2
0.812	0.5	32.2
0.813	0.5	32.2
0.815	0.83	32.2
0.819	0.75	32.2
0.821	0.75	32.2
0.83	0	32.2
0.844	0	32.2
0.856	0	32.2
0.857	0	32.2
0.858	0	32.2
0.859	0	32.2
0.86	0	32.2
0.872	0	32.2
0.873	0	32.2
0.874	0	32.2
0.875	0	32.2
0.876	0	32.2
0.907	0	32.2

## Sheet: Fig. 4
see Zenodo

## Sheet: Fig. 5
see Zenodo

## Sheet: Fig. 6a
Egb	n	angle
0.463	0	21.79
0.464	0	21.79
0.465	0	21.79
0.466	0	21.79
0.467	0	21.79
0.468	0	21.79
0.469	0	21.79
0.47	0	21.79
0.471	0	21.79
0.472	0	21.79
0.474	0	21.79
0.475	0	21.79
0.476	0	21.79
0.477	0	21.79
0.478	0	21.79
0.479	0	21.79
0.48	0	21.79
0.481	0	21.79
0.482	0	21.79
0.483	0	21.79
0.484	0	21.79
0.485	0	21.79
0.487	0	21.79
0.489	0	21.79
0.493	0.94	21.79
0.5	0.33	21.79
0.5	0.67	21.79
0.501	0.33	21.79
0.501	0.67	21.79
0.502	0.33	21.79
0.502	0.67	21.79
0.503	0.06	21.79
0.503	0.33	21.79
0.503	0.67	21.79
0.504	0.33	21.79
0.504	0.5	21.79
0.504	0.67	21.79
0.505	0.5	21.79
0.505	0.67	21.79
0.505	0.92	21.79
0.506	0.33	21.79
0.506	0.5	21.79
0.506	0.67	21.79
0.506	0.92	21.79
0.507	0.33	21.79
0.507	0.5	21.79
0.508	0.33	21.79
0.508	0.5	21.79
0.508	0.92	21.79
0.509	0.5	21.79
0.509	0.92	21.79
0.51	0.33	21.79
0.51	0.5	21.79
0.511	0.5	21.79
0.512	0.5	21.79
0.513	0.5	21.79
0.514	0.5	21.79
0.515	0.5	21.79
0.517	0.5	21.79
0.518	0.5	21.79
0.518	0.94	21.79
0.521	0.06	21.79
0.521	0.08	21.79
0.521	0.92	21.79
0.522	0.08	21.79
0.522	0.5	21.79
0.522	0.89	21.79
0.522	0.92	21.79
0.523	0.08	21.79
0.524	0.17	21.79
0.526	0.5	21.79
0.526	0.88	21.79
0.527	0.88	21.79
0.528	0.88	21.79
0.529	0.06	21.79
0.529	0.61	21.79
0.531	0.06	21.79
0.532	0.92	21.79
0.533	0.92	21.79
0.535	0.08	21.79
0.536	0.89	21.79
0.537	0.88	21.79
0.538	0.42	21.79
0.538	0.5	21.79
0.538	0.92	21.79
0.539	0.11	21.79
0.539	0.25	21.79
0.54	0.58	21.79
0.54	0.75	21.79
0.541	0.25	21.79
0.541	0.75	21.79
0.542	0.11	21.79
0.542	0.25	21.79
0.542	0.75	21.79
0.542	0.89	21.79
0.542	0.92	21.79
0.543	0.44	21.79
0.543	0.88	21.79
0.544	0.42	21.79
0.544	0.83	21.79
0.544	0.92	21.79
0.545	0.22	21.79
0.545	0.58	21.79
0.545	0.83	21.79
0.546	0.08	21.79
0.546	0.83	21.79
0.547	0.08	21.79
0.547	0.25	21.79
0.547	0.92	21.79
0.548	0.08	21.79
0.548	0.83	21.79
0.549	0.08	21.79
0.549	0.42	21.79
0.549	0.83	21.79
0.55	0.12	21.79
0.55	0.17	21.79
0.55	0.25	21.79
0.55	0.78	21.79
0.55	0.83	21.79
0.55	0.89	21.79
0.551	0.12	21.79
0.551	0.17	21.79
0.551	0.42	21.79
0.551	0.83	21.79
0.551	0.92	21.79
0.552	0.17	21.79
0.552	0.56	21.79
0.552	0.83	21.79
0.552	0.92	21.79
0.553	0.42	21.79
0.553	0.83	21.79
0.554	0.83	21.79
0.554	0.92	21.79
0.555	0.17	21.79
0.555	0.42	21.79
0.555	0.56	21.79
0.555	0.83	21.79
0.556	0.17	21.79
0.556	0.38	21.79
0.556	0.42	21.79
0.557	0.25	21.79
0.557	0.38	21.79
0.558	0.38	21.79
0.558	0.83	21.79
0.559	0.08	21.79
0.559	0.17	21.79
0.559	0.33	21.79
0.559	0.42	21.79
0.559	0.67	21.79
0.559	0.83	21.79
0.56	0.25	21.79
0.56	0.42	21.79
0.56	0.56	21.79
0.56	0.67	21.79
0.56	0.83	21.79
0.561	0.42	21.79
0.561	0.67	21.79
0.562	0.12	21.79
0.562	0.42	21.79
0.563	0.17	21.79
0.564	0.83	21.79
0.565	0.25	21.79
0.565	0.38	21.79
0.565	0.5	21.79
0.566	0.17	21.79
0.566	0.38	21.79
0.566	0.75	21.79
0.566	0.83	21.79
0.567	0.33	21.79
0.567	0.38	21.79
0.567	0.83	21.79
0.568	0	21.79
0.568	0.11	21.79
0.568	0.12	21.79
0.568	0.17	21.79
0.568	0.33	21.79
0.569	0.12	21.79
0.569	0.38	21.79
0.569	0.88	21.79
0.57	0.17	21.79
0.57	0.88	21.79
0.571	0.17	21.79
0.571	0.42	21.79
0.571	0.58	21.79
0.571	0.62	21.79
0.571	0.83	21.79
0.572	0.17	21.79
0.572	0.42	21.79
0.572	0.5	21.79
0.572	0.58	21.79
0.572	0.62	21.79
0.573	0.17	21.79
0.573	0.5	21.79
0.573	0.83	21.79
0.573	0.89	21.79
0.574	0.17	21.79
0.574	0.42	21.79
0.574	0.5	21.79
0.574	0.67	21.79
0.575	0.17	21.79
0.575	0.42	21.79
0.575	0.62	21.79
0.575	0.67	21.79
0.576	0.42	21.79
0.576	0.5	21.79
0.576	0.62	21.79
0.577	0.28	21.79
0.577	0.33	21.79
0.577	0.5	21.79
0.577	0.62	21.79
0.577	0.67	21.79
0.577	0.75	21.79
0.577	0.83	21.79
0.578	0	21.79
0.578	0.39	21.79
0.578	0.75	21.79
0.579	0.62	21.79
0.579	0.67	21.79
0.579	0.72	21.79
0.579	0.75	21.79
0.579	0.83	21.79
0.58	0.17	21.79
0.58	0.62	21.79
0.58	0.67	21.79
0.581	0.17	21.79
0.581	0.33	21.79
0.581	0.75	21.79
0.582	0.17	21.79
0.582	0.33	21.79
0.582	0.58	21.79
0.582	0.67	21.79
0.582	0.75	21.79
0.583	0.17	21.79
0.583	0.33	21.79
0.583	0.75	21.79
0.584	0.17	21.79
0.584	0.78	21.79
0.585	0.12	21.79
0.585	0.17	21.79
0.585	0.25	21.79
0.585	0.33	21.79
0.585	0.39	21.79
0.585	0.5	21.79
0.585	0.67	21.79
0.585	0.75	21.79
0.586	0.12	21.79
0.586	0.17	21.79
0.586	0.25	21.79
0.586	0.33	21.79
0.586	0.5	21.79
0.586	0.58	21.79
0.586	0.75	21.79
0.587	0.17	21.79
0.587	0.25	21.79
0.587	0.33	21.79
0.587	0.38	21.79
0.587	0.39	21.79
0.587	0.5	21.79
0.587	0.75	21.79
0.588	0.17	21.79
0.588	0.25	21.79
0.588	0.33	21.79
0.588	0.38	21.79
0.588	0.39	21.79
0.588	0.5	21.79
0.589	0.17	21.79
0.589	0.25	21.79
0.589	0.33	21.79
0.589	0.5	21.79
0.589	0.75	21.79
0.59	0.17	21.79
0.59	0.25	21.79
0.59	0.5	21.79
0.59	0.67	21.79
0.59	0.75	21.79
0.59	0.88	21.79
0.591	0.25	21.79
0.591	0.33	21.79
0.591	0.5	21.79
0.591	0.61	21.79
0.591	0.62	21.79
0.591	0.75	21.79
0.591	0.83	21.79
0.592	0.42	21.79
0.592	0.5	21.79
0.592	0.56	21.79
0.592	0.62	21.79
0.592	0.75	21.79
0.592	0.88	21.79
0.593	0.17	21.79
0.593	0.38	21.79
0.593	0.5	21.79
0.593	0.75	21.79
0.593	0.83	21.79
0.593	0.88	21.79
0.594	0.5	21.79
0.594	0.62	21.79
0.594	0.67	21.79
0.594	0.75	21.79
0.594	0.83	21.79
0.595	0.38	21.79
0.595	0.67	21.79
0.595	0.75	21.79
0.595	0.83	21.79
0.595	0.88	21.79
0.596	0.33	21.79
0.596	0.5	21.79
0.596	0.62	21.79
0.596	0.75	21.79
0.596	0.83	21.79
0.597	0.5	21.79
0.597	0.62	21.79
0.597	0.75	21.79
0.597	0.83	21.79
0.598	0.25	21.79
0.598	0.33	21.79
0.598	0.62	21.79
0.598	0.75	21.79
0.599	0.33	21.79
0.599	0.5	21.79
0.599	0.58	21.79
0.599	0.62	21.79
0.599	0.75	21.79
0.599	0.83	21.79
0.6	0.33	21.79
0.6	0.62	21.79
0.6	0.75	21.79
0.6	0.83	21.79
0.601	0.17	21.79
0.601	0.33	21.79
0.601	0.75	21.79
0.601	0.83	21.79
0.601	0.88	21.79
0.602	0.83	21.79
0.603	0.12	21.79
0.603	0.22	21.79
0.603	0.5	21.79
0.603	0.58	21.79
0.603	0.75	21.79
0.603	0.78	21.79
0.603	0.83	21.79
0.604	0.12	21.79
0.604	0.17	21.79
0.604	0.22	21.79
0.604	0.33	21.79
0.604	0.83	21.79
0.605	0.22	21.79
0.605	0.25	21.79
0.605	0.42	21.79
0.605	0.58	21.79
0.605	0.83	21.79
0.606	0	21.79
0.606	0.17	21.79
0.606	0.33	21.79
0.606	0.5	21.79
0.606	0.83	21.79
0.607	0.25	21.79
0.607	0.67	21.79
0.607	0.83	21.79
0.608	0.17	21.79
0.608	0.25	21.79
0.608	0.67	21.79
0.608	0.83	21.79
0.609	0.17	21.79
0.609	0.5	21.79
0.609	0.67	21.79
0.61	0.08	21.79
0.61	0.17	21.79
0.61	0.25	21.79
0.61	0.33	21.79
0.61	0.5	21.79
0.61	0.67	21.79
0.61	0.72	21.79
0.61	0.75	21.79
0.61	0.78	21.79
0.61	0.83	21.79
0.611	0	21.79
0.611	0.25	21.79
0.611	0.28	21.79
0.611	0.67	21.79
0.611	0.83	21.79
0.612	0.17	21.79
0.612	0.22	21.79
0.612	0.25	21.79
0.612	0.28	21.79
0.612	0.38	21.79
0.612	0.44	21.79
0.612	0.56	21.79
0.612	0.67	21.79
0.612	0.83	21.79
0.613	0.17	21.79
0.613	0.25	21.79
0.613	0.38	21.79
0.613	0.5	21.79
0.613	0.67	21.79
0.613	0.83	21.79
0.614	0.08	21.79
0.614	0.17	21.79
0.614	0.25	21.79
0.614	0.67	21.79
0.615	0.17	21.79
0.615	0.25	21.79
0.615	0.33	21.79
0.615	0.38	21.79
0.615	0.44	21.79
0.615	0.67	21.79
0.615	0.75	21.79
0.615	0.83	21.79
0.616	0.28	21.79
0.616	0.33	21.79
0.616	0.42	21.79
0.616	0.5	21.79
0.616	0.67	21.79
0.616	0.75	21.79
0.617	0	21.79
0.617	0.17	21.79
0.617	0.28	21.79
0.617	0.42	21.79
0.617	0.62	21.79
0.617	0.67	21.79
0.617	0.83	21.79
0.618	0	21.79
0.618	0.17	21.79
0.618	0.25	21.79
0.618	0.42	21.79
0.618	0.58	21.79
0.618	0.62	21.79
0.618	0.67	21.79
0.618	0.75	21.79
0.618	0.94	21.79
0.619	0	21.79
0.619	0.17	21.79
0.619	0.25	21.79
0.619	0.33	21.79
0.619	0.5	21.79
0.619	0.67	21.79
0.62	0	21.79
0.62	0.17	21.79
0.62	0.25	21.79
0.62	0.33	21.79
0.62	0.67	21.79
0.621	0	21.79
0.621	0.11	21.79
0.621	0.25	21.79
0.621	0.67	21.79
0.621	0.83	21.79
0.622	0	21.79
0.622	0.17	21.79
0.622	0.25	21.79
0.622	0.5	21.79
0.622	0.67	21.79
0.623	0	21.79
0.623	0.17	21.79
0.623	0.25	21.79
0.623	0.38	21.79
0.623	0.5	21.79
0.623	0.67	21.79
0.623	0.83	21.79
0.624	0	21.79
0.624	0.25	21.79
0.624	0.33	21.79
0.624	0.42	21.79
0.624	0.5	21.79
0.624	0.67	21.79
0.624	0.75	21.79
0.625	0	21.79
0.625	0.22	21.79
0.625	0.25	21.79
0.625	0.33	21.79
0.625	0.5	21.79
0.625	0.58	21.79
0.625	0.67	21.79
0.626	0.25	21.79
0.626	0.33	21.79
0.626	0.42	21.79
0.626	0.5	21.79
0.626	0.67	21.79
0.627	0.08	21.79
0.627	0.17	21.79
0.627	0.25	21.79
0.627	0.33	21.79
0.627	0.42	21.79
0.627	0.67	21.79
0.627	0.83	21.79
0.628	0.12	21.79
0.628	0.25	21.79
0.628	0.33	21.79
0.628	0.67	21.79
0.628	0.75	21.79
0.628	0.83	21.79
0.628	0.94	21.79
0.629	0.08	21.79
0.629	0.12	21.79
0.629	0.17	21.79
0.629	0.25	21.79
0.629	0.33	21.79
0.629	0.67	21.79
0.629	0.92	21.79
0.63	0.12	21.79
0.63	0.17	21.79
0.63	0.25	21.79
0.63	0.33	21.79
0.63	0.67	21.79
0.63	0.75	21.79
0.63	0.83	21.79
0.63	0.92	21.79
0.631	0.08	21.79
0.631	0.17	21.79
0.631	0.33	21.79
0.631	0.67	21.79
0.631	0.75	21.79
0.631	0.83	21.79
0.631	0.88	21.79
0.631	0.92	21.79
0.632	0.08	21.79
0.632	0.17	21.79
0.632	0.33	21.79
0.632	0.67	21.79
0.632	0.75	21.79
0.633	0.17	21.79
0.633	0.25	21.79
0.633	0.33	21.79
0.633	0.5	21.79
0.633	0.62	21.79
0.633	0.67	21.79
0.633	0.75	21.79
0.634	0.25	21.79
0.634	0.33	21.79
0.634	0.38	21.79
0.634	0.5	21.79
0.634	0.67	21.79
0.634	0.75	21.79
0.634	0.92	21.79
0.635	0.17	21.79
0.635	0.25	21.79
0.635	0.5	21.79
0.635	0.56	21.79
0.635	0.62	21.79
0.635	0.75	21.79
0.635	0.92	21.79
0.636	0.17	21.79
0.636	0.25	21.79
0.636	0.33	21.79
0.636	0.5	21.79
0.636	0.67	21.79
0.636	0.75	21.79
0.637	0	21.79
0.637	0.25	21.79
0.637	0.33	21.79
0.637	0.5	21.79
0.637	0.67	21.79
0.637	0.75	21.79
0.638	0	21.79
0.638	0.33	21.79
0.638	0.38	21.79
0.638	0.5	21.79
0.638	0.58	21.79
0.638	0.75	21.79
0.639	0	21.79
0.639	0.08	21.79
0.639	0.12	21.79
0.639	0.17	21.79
0.639	0.33	21.79
0.639	0.42	21.79
0.639	0.5	21.79
0.639	0.67	21.79
0.639	0.75	21.79
0.639	0.88	21.79
0.64	0	21.79
0.64	0.25	21.79
0.64	0.33	21.79
0.64	0.39	21.79
0.64	0.5	21.79
0.64	0.58	21.79
0.64	0.67	21.79
0.64	0.75	21.79
0.64	0.88	21.79
0.641	0	21.79
0.641	0.12	21.79
0.641	0.17	21.79
0.641	0.33	21.79
0.641	0.5	21.79
0.641	0.67	21.79
0.641	0.75	21.79
0.641	0.83	21.79
0.642	0	21.79
0.642	0.08	21.79
0.642	0.11	21.79
0.642	0.17	21.79
0.642	0.25	21.79
0.642	0.42	21.79
0.642	0.5	21.79
0.642	0.67	21.79
0.642	0.75	21.79
0.643	0	21.79
0.643	0.25	21.79
0.643	0.33	21.79
0.643	0.5	21.79
0.643	0.62	21.79
0.643	0.67	21.79
0.643	0.72	21.79
0.643	0.75	21.79
0.644	0.33	21.79
0.644	0.5	21.79
0.644	0.62	21.79
0.644	0.75	21.79
0.644	0.89	21.79
0.645	0	21.79
0.645	0.17	21.79
0.645	0.25	21.79
0.645	0.33	21.79
0.645	0.5	21.79
0.645	0.67	21.79
0.645	0.75	21.79
0.646	0	21.79
0.646	0.08	21.79
0.646	0.17	21.79
0.646	0.25	21.79
0.646	0.38	21.79
0.646	0.5	21.79
0.646	0.62	21.79
0.646	0.67	21.79
0.646	0.75	21.79
0.646	0.83	21.79
0.647	0.17	21.79
0.647	0.25	21.79
0.647	0.33	21.79
0.647	0.5	21.79
0.647	0.62	21.79
0.647	0.67	21.79
0.648	0	21.79
0.648	0.11	21.79
0.648	0.25	21.79
0.648	0.33	21.79
0.648	0.5	21.79
0.648	0.67	21.79
0.649	0	21.79
0.649	0.17	21.79
0.649	0.25	21.79
0.649	0.33	21.79
0.649	0.42	21.79
0.649	0.5	21.79
0.649	0.67	21.79
0.649	0.75	21.79
0.649	0.92	21.79
0.65	0	21.79
0.65	0.25	21.79
0.65	0.33	21.79
0.65	0.5	21.79
0.65	0.88	21.79
0.651	0	21.79
0.651	0.08	21.79
0.651	0.25	21.79
0.651	0.5	21.79
0.651	0.62	21.79
0.651	0.67	21.79
0.652	0	21.79
0.652	0.11	21.79
0.652	0.17	21.79
0.652	0.25	21.79
0.652	0.5	21.79
0.652	0.67	21.79
0.652	0.83	21.79
0.653	0	21.79
0.653	0.08	21.79
0.653	0.17	21.79
0.653	0.25	21.79
0.653	0.67	21.79
0.653	0.83	21.79
0.654	0	21.79
0.654	0.25	21.79
0.654	0.5	21.79
0.654	0.67	21.79
0.654	0.83	21.79
0.655	0	21.79
0.655	0.25	21.79
0.655	0.33	21.79
0.655	0.38	21.79
0.655	0.5	21.79
0.655	0.62	21.79
0.655	0.75	21.79
0.655	0.94	21.79
0.656	0	21.79
0.656	0.17	21.79
0.656	0.25	21.79
0.656	0.33	21.79
0.656	0.67	21.79
0.656	0.89	21.79
0.657	0.25	21.79
0.657	0.5	21.79
0.657	0.67	21.79
0.657	0.78	21.79
0.658	0	21.79
0.658	0.42	21.79
0.658	0.5	21.79
0.658	0.83	21.79
0.659	0	21.79
0.659	0.12	21.79
0.659	0.25	21.79
0.659	0.67	21.79
0.66	0	21.79
0.66	0.12	21.79
0.66	0.25	21.79
0.66	0.5	21.79
0.66	0.61	21.79
0.66	0.67	21.79
0.66	0.83	21.79
0.661	0	21.79
0.661	0.12	21.79
0.661	0.17	21.79
0.661	0.25	21.79
0.661	0.33	21.79
0.661	0.42	21.79
0.661	0.44	21.79
0.661	0.58	21.79
0.661	0.62	21.79
0.661	0.67	21.79
0.661	0.89	21.79
0.662	0	21.79
0.662	0.08	21.79
0.662	0.12	21.79
0.662	0.25	21.79
0.662	0.44	21.79
0.662	0.61	21.79
0.662	0.62	21.79
0.662	0.67	21.79
0.663	0	21.79
0.663	0.08	21.79
0.663	0.25	21.79
0.663	0.33	21.79
0.663	0.5	21.79
0.663	0.58	21.79
0.663	0.75	21.79
0.664	0	21.79
0.664	0.25	21.79
0.664	0.33	21.79
0.664	0.5	21.79
0.664	0.67	21.79
0.664	0.75	21.79
0.665	0.12	21.79
0.665	0.17	21.79
0.665	0.25	21.79
0.665	0.38	21.79
0.665	0.58	21.79
0.665	0.67	21.79
0.665	0.72	21.79
0.665	0.75	21.79
0.665	0.83	21.79
0.666	0	21.79
0.666	0.08	21.79
0.666	0.25	21.79
0.666	0.33	21.79
0.666	0.38	21.79
0.666	0.5	21.79
0.666	0.56	21.79
0.666	0.67	21.79
0.666	0.75	21.79
0.666	0.92	21.79
0.667	0	21.79
0.667	0.25	21.79
0.667	0.33	21.79
0.667	0.5	21.79
0.667	0.75	21.79
0.667	0.92	21.79
0.668	0	21.79
0.668	0.17	21.79
0.668	0.25	21.79
0.668	0.33	21.79
0.668	0.5	21.79
0.668	0.62	21.79
0.669	0	21.79
0.669	0.06	21.79
0.669	0.33	21.79
0.669	0.5	21.79
0.669	0.67	21.79
0.669	0.75	21.79
0.669	0.89	21.79
0.67	0	21.79
0.67	0.25	21.79
0.67	0.5	21.79
0.67	0.67	21.79
0.671	0	21.79
0.671	0.17	21.79
0.671	0.38	21.79
0.671	0.42	21.79
0.671	0.5	21.79
0.671	0.62	21.79
0.671	0.75	21.79
0.672	0	21.79
0.672	0.17	21.79
0.672	0.25	21.79
0.672	0.33	21.79
0.672	0.38	21.79
0.672	0.42	21.79
0.672	0.5	21.79
0.672	0.67	21.79
0.672	0.75	21.79
0.673	0	21.79
0.673	0.25	21.79
0.673	0.33	21.79
0.673	0.44	21.79
0.673	0.5	21.79
0.673	0.62	21.79
0.673	0.75	21.79
0.673	0.88	21.79
0.674	0.25	21.79
0.674	0.33	21.79
0.674	0.5	21.79
0.674	0.62	21.79
0.674	0.67	21.79
0.674	0.75	21.79
0.674	0.83	21.79
0.675	0	21.79
0.675	0.17	21.79
0.675	0.25	21.79
0.675	0.33	21.79
0.675	0.5	21.79
0.675	0.75	21.79
0.675	0.83	21.79
0.676	0	21.79
0.676	0.17	21.79
0.676	0.25	21.79
0.676	0.5	21.79
0.676	0.75	21.79
0.676	0.83	21.79
0.677	0.08	21.79
0.677	0.25	21.79
0.677	0.33	21.79
0.677	0.5	21.79
0.677	0.75	21.79
0.677	0.83	21.79
0.678	0.17	21.79
0.678	0.25	21.79
0.678	0.33	21.79
0.678	0.38	21.79
0.678	0.5	21.79
0.678	0.67	21.79
0.678	0.75	21.79
0.679	0	21.79
0.679	0.17	21.79
0.679	0.25	21.79
0.679	0.33	21.79
0.679	0.5	21.79
0.679	0.75	21.79
0.679	0.92	21.79
0.68	0.12	21.79
0.68	0.25	21.79
0.68	0.33	21.79
0.68	0.38	21.79
0.68	0.5	21.79
0.68	0.67	21.79
0.68	0.75	21.79
0.68	0.83	21.79
0.68	0.92	21.79
0.681	0	21.79
0.681	0.08	21.79
0.681	0.12	21.79
0.681	0.25	21.79
0.681	0.33	21.79
0.681	0.5	21.79
0.681	0.58	21.79
0.681	0.83	21.79
0.681	0.92	21.79
0.682	0	21.79
0.682	0.17	21.79
0.682	0.33	21.79
0.682	0.38	21.79
0.682	0.5	21.79
0.682	0.75	21.79
0.682	0.83	21.79
0.682	0.92	21.79
0.683	0	21.79
0.683	0.12	21.79
0.683	0.25	21.79
0.683	0.33	21.79
0.683	0.38	21.79
0.683	0.44	21.79
0.683	0.75	21.79
0.683	0.83	21.79
0.684	0	21.79
0.684	0.17	21.79
0.684	0.25	21.79
0.684	0.33	21.79
0.684	0.5	21.79
0.684	0.83	21.79
0.685	0	21.79
0.685	0.12	21.79
0.685	0.25	21.79
0.685	0.33	21.79
0.685	0.38	21.79
0.685	0.5	21.79
0.685	0.75	21.79
0.685	0.83	21.79
0.686	0	21.79
0.686	0.12	21.79
0.686	0.17	21.79
0.686	0.25	21.79
0.686	0.33	21.79
0.686	0.5	21.79
0.686	0.62	21.79
0.686	0.67	21.79
0.686	0.75	21.79
0.686	0.83	21.79
0.687	0	21.79
0.687	0.12	21.79
0.687	0.25	21.79
0.687	0.33	21.79
0.687	0.5	21.79
0.687	0.83	21.79
0.687	0.92	21.79
0.688	0.25	21.79
0.688	0.33	21.79
0.688	0.38	21.79
0.688	0.42	21.79
0.688	0.5	21.79
0.688	0.58	21.79
0.688	0.62	21.79
0.688	0.75	21.79
0.688	0.83	21.79
0.689	0	21.79
0.689	0.25	21.79
0.689	0.38	21.79
0.689	0.5	21.79
0.689	0.58	21.79
0.689	0.62	21.79
0.689	0.75	21.79
0.689	0.92	21.79
0.69	0	21.79
0.69	0.08	21.79
0.69	0.17	21.79
0.69	0.25	21.79
0.69	0.5	21.79
0.69	0.62	21.79
0.69	0.75	21.79
0.691	0	21.79
0.691	0.25	21.79
0.691	0.38	21.79
0.691	0.42	21.79
0.691	0.5	21.79
0.691	0.58	21.79
0.691	0.83	21.79
0.692	0	21.79
0.692	0.12	21.79
0.692	0.17	21.79
0.692	0.25	21.79
0.692	0.33	21.79
0.692	0.5	21.79
0.692	0.67	21.79
0.692	0.83	21.79
0.693	0.17	21.79
0.693	0.25	21.79
0.693	0.67	21.79
0.693	0.88	21.79
0.694	0	21.79
0.694	0.25	21.79
0.694	0.33	21.79
0.694	0.5	21.79
0.694	0.62	21.79
0.694	0.83	21.79
0.695	0	21.79
0.695	0.17	21.79
0.695	0.38	21.79
0.695	0.5	21.79
0.695	0.61	21.79
0.696	0	21.79
0.696	0.12	21.79
0.696	0.17	21.79
0.696	0.33	21.79
0.696	0.5	21.79
0.696	0.62	21.79
0.696	0.67	21.79
0.696	0.75	21.79
0.696	0.83	21.79
0.697	0	21.79
0.697	0.08	21.79
0.697	0.17	21.79
0.697	0.38	21.79
0.697	0.5	21.79
0.697	0.75	21.79
0.698	0	21.79
0.698	0.17	21.79
0.698	0.5	21.79
0.698	0.58	21.79
0.698	0.67	21.79
0.698	0.75	21.79
0.699	0.33	21.79
0.699	0.58	21.79
0.699	0.62	21.79
0.699	0.67	21.79
0.699	0.75	21.79
0.699	0.83	21.79
0.7	0	21.79
0.7	0.12	21.79
0.7	0.38	21.79
0.7	0.5	21.79
0.7	0.67	21.79
0.7	0.75	21.79
0.701	0	21.79
0.701	0.25	21.79
0.701	0.5	21.79
0.701	0.67	21.79
0.701	0.75	21.79
0.701	0.83	21.79
0.702	0	21.79
0.702	0.17	21.79
0.702	0.25	21.79
0.702	0.44	21.79
0.702	0.5	21.79
0.702	0.58	21.79
0.702	0.67	21.79
0.702	0.83	21.79
0.702	0.88	21.79
0.703	0.42	21.79
0.703	0.5	21.79
0.703	0.67	21.79
0.703	0.83	21.79
0.703	0.92	21.79
0.704	0	21.79
0.704	0.17	21.79
0.704	0.25	21.79
0.704	0.5	21.79
0.704	0.83	21.79
0.704	0.88	21.79
0.705	0	21.79
0.705	0.12	21.79
0.705	0.25	21.79
0.705	0.5	21.79
0.705	0.83	21.79
0.706	0.08	21.79
0.706	0.17	21.79
0.706	0.25	21.79
0.706	0.33	21.79
0.706	0.5	21.79
0.706	0.67	21.79
0.706	0.75	21.79
0.706	0.83	21.79
0.707	0	21.79
0.707	0.17	21.79
0.707	0.25	21.79
0.707	0.67	21.79
0.707	0.75	21.79
0.707	0.83	21.79
0.707	0.92	21.79
0.708	0	21.79
0.708	0.17	21.79
0.708	0.25	21.79
0.708	0.5	21.79
0.708	0.83	21.79
0.709	0	21.79
0.709	0.33	21.79
0.709	0.5	21.79
0.709	0.58	21.79
0.709	0.83	21.79
0.709	0.88	21.79
0.71	0	21.79
0.71	0.25	21.79
0.71	0.38	21.79
0.71	0.5	21.79
0.71	0.62	21.79
0.711	0	21.79
0.711	0.12	21.79
0.711	0.33	21.79
0.711	0.5	21.79
0.711	0.83	21.79
0.711	0.88	21.79
0.711	0.92	21.79
0.712	0	21.79
0.712	0.28	21.79
0.712	0.5	21.79
0.712	0.67	21.79
0.712	0.75	21.79
0.712	0.89	21.79
0.713	0	21.79
0.713	0.33	21.79
0.713	0.5	21.79
0.713	0.75	21.79
0.714	0	21.79
0.714	0.88	21.79
0.715	0	21.79
0.715	0.17	21.79
0.715	0.25	21.79
0.715	0.42	21.79
0.715	0.5	21.79
0.715	0.83	21.79
0.715	0.88	21.79
0.716	0	21.79
0.716	0.25	21.79
0.716	0.33	21.79
0.716	0.5	21.79
0.717	0.12	21.79
0.717	0.17	21.79
0.717	0.44	21.79
0.717	0.5	21.79
0.717	0.75	21.79
0.718	0	21.79
0.718	0.25	21.79
0.718	0.5	21.79
0.718	0.83	21.79
0.718	0.88	21.79
0.719	0	21.79
0.719	0.25	21.79
0.719	0.33	21.79
0.719	0.5	21.79
0.719	0.67	21.79
0.719	0.75	21.79
0.719	0.83	21.79
0.719	0.88	21.79
0.72	0	21.79
0.72	0.25	21.79
0.72	0.33	21.79
0.72	0.5	21.79
0.72	0.83	21.79
0.721	0	21.79
0.721	0.25	21.79
0.721	0.42	21.79
0.721	0.83	21.79
0.721	0.88	21.79
0.722	0	21.79
0.722	0.17	21.79
0.722	0.25	21.79
0.722	0.33	21.79
0.722	0.5	21.79
0.722	0.83	21.79
0.723	0	21.79
0.723	0.33	21.79
0.723	0.83	21.79
0.723	0.88	21.79
0.724	0	21.79
0.724	0.5	21.79
0.724	0.88	21.79
0.725	0	21.79
0.725	0.25	21.79
0.725	0.88	21.79
0.726	0	21.79
0.726	0.25	21.79
0.726	0.5	21.79
0.726	0.75	21.79
0.726	0.88	21.79
0.727	0	21.79
0.727	0.5	21.79
0.727	0.75	21.79
0.727	0.83	21.79
0.727	0.88	21.79
0.728	0	21.79
0.728	0.38	21.79
0.728	0.5	21.79
0.728	0.75	21.79
0.729	0	21.79
0.729	0.17	21.79
0.729	0.25	21.79
0.729	0.5	21.79
0.729	0.83	21.79
0.729	0.88	21.79
0.73	0	21.79
0.73	0.12	21.79
0.73	0.17	21.79
0.73	0.25	21.79
0.73	0.5	21.79
0.73	0.62	21.79
0.731	0	21.79
0.731	0.25	21.79
0.731	0.33	21.79
0.731	0.5	21.79
0.731	0.92	21.79
0.732	0	21.79
0.732	0.17	21.79
0.732	0.25	21.79
0.732	0.33	21.79
0.732	0.42	21.79
0.732	0.5	21.79
0.732	0.92	21.79
0.733	0	21.79
0.733	0.33	21.79
0.733	0.5	21.79
0.733	0.67	21.79
0.733	0.83	21.79
0.734	0.33	21.79
0.734	0.58	21.79
0.734	0.75	21.79
0.735	0	21.79
0.735	0.25	21.79
0.736	0	21.79
0.736	0.25	21.79
0.737	0	21.79
0.737	0.25	21.79
0.737	0.83	21.79
0.738	0	21.79
0.738	0.25	21.79
0.739	0	21.79
0.739	0.25	21.79
0.739	0.67	21.79
0.74	0	21.79
0.74	0.25	21.79
0.74	0.33	21.79
0.74	0.83	21.79
0.741	0	21.79
0.741	0.17	21.79
0.741	0.5	21.79
0.741	0.67	21.79
0.741	0.83	21.79
0.742	0	21.79
0.742	0.17	21.79
0.742	0.33	21.79
0.742	0.5	21.79
0.743	0	21.79
0.743	0.17	21.79
0.743	0.25	21.79
0.743	0.5	21.79
0.743	0.67	21.79
0.743	0.75	21.79
0.744	0	21.79
0.744	0.17	21.79
0.744	0.25	21.79
0.744	0.39	21.79
0.745	0	21.79
0.745	0.12	21.79
0.745	0.25	21.79
0.745	0.5	21.79
0.746	0	21.79
0.746	0.25	21.79
0.746	0.75	21.79
0.746	0.88	21.79
0.747	0	21.79
0.747	0.75	21.79
0.747	0.83	21.79
0.748	0	21.79
0.748	0.38	21.79
0.748	0.5	21.79
0.748	0.75	21.79
0.748	0.83	21.79
0.749	0	21.79
0.749	0.17	21.79
0.749	0.25	21.79
0.749	0.33	21.79
0.749	0.5	21.79
0.75	0	21.79
0.75	0.33	21.79
0.751	0.58	21.79
0.752	0	21.79
0.752	0.12	21.79
0.752	0.5	21.79
0.752	0.67	21.79
0.752	0.75	21.79
0.753	0	21.79
0.753	0.5	21.79
0.753	0.75	21.79
0.754	0	21.79
0.754	0.08	21.79
0.754	0.83	21.79
0.755	0.5	21.79
0.756	0	21.79
0.756	0.5	21.79
0.756	0.92	21.79
0.757	0	21.79
0.757	0.25	21.79
0.757	0.62	21.79
0.758	0	21.79
0.759	0	21.79
0.759	0.67	21.79
0.76	0	21.79
0.76	0.75	21.79
0.761	0	21.79
0.761	0.25	21.79
0.761	0.62	21.79
0.761	0.75	21.79
0.762	0	21.79
0.762	0.25	21.79
0.762	0.5	21.79
0.762	0.75	21.79
0.762	0.92	21.79
0.763	0	21.79
0.763	0.67	21.79
0.763	0.75	21.79
0.764	0	21.79
0.764	0.33	21.79
0.764	0.83	21.79
0.764	0.88	21.79
0.765	0	21.79
0.765	0.33	21.79
0.765	0.75	21.79
0.766	0	21.79
0.766	0.33	21.79
0.766	0.75	21.79
0.767	0	21.79
0.767	0.17	21.79
0.767	0.25	21.79
0.767	0.5	21.79
0.768	0	21.79
0.768	0.25	21.79
0.768	0.33	21.79
0.768	0.5	21.79
0.768	0.67	21.79
0.769	0	21.79
0.769	0.25	21.79
0.769	0.5	21.79
0.769	0.58	21.79
0.769	0.75	21.79
0.77	0.75	21.79
0.77	0.83	21.79
0.771	0	21.79
0.771	0.5	21.79
0.771	0.58	21.79
0.771	0.75	21.79
0.771	0.88	21.79
0.772	0	21.79
0.772	0.33	21.79
0.772	0.5	21.79
0.773	0	21.79
0.773	0.5	21.79
0.774	0.5	21.79
0.774	0.75	21.79
0.774	0.83	21.79
0.775	0.25	21.79
0.775	0.75	21.79
0.776	0.25	21.79
0.776	0.38	21.79
0.776	0.83	21.79
0.777	0	21.79
0.777	0.25	21.79
0.778	0	21.79
0.779	0	21.79
0.779	0.17	21.79
0.779	0.25	21.79
0.78	0	21.79
0.78	0.33	21.79
0.78	0.88	21.79
0.781	0	21.79
0.782	0.17	21.79
0.782	0.25	21.79
0.782	0.75	21.79
0.782	0.83	21.79
0.783	0.67	21.79
0.784	0	21.79
0.784	0.5	21.79
0.784	0.83	21.79
0.785	0	21.79
0.785	0.33	21.79
0.785	0.83	21.79
0.786	0	21.79
0.787	0	21.79
0.787	0.12	21.79
0.787	0.17	21.79
0.787	0.25	21.79
0.787	0.58	21.79
0.787	0.83	21.79
0.788	0	21.79
0.788	0.25	21.79
0.788	0.38	21.79
0.788	0.5	21.79
0.789	0.5	21.79
0.79	0	21.79
0.79	0.75	21.79
0.79	0.83	21.79
0.79	0.88	21.79
0.791	0	21.79
0.791	0.88	21.79
0.792	0	21.79
0.792	0.58	21.79
0.792	0.83	21.79
0.792	0.88	21.79
0.793	0.5	21.79
0.793	0.83	21.79
0.793	0.88	21.79
0.794	0	21.79
0.794	0.33	21.79
0.794	0.88	21.79
0.795	0.25	21.79
0.795	0.5	21.79
0.795	0.67	21.79
0.795	0.83	21.79
0.796	0	21.79
0.796	0.5	21.79
0.796	0.92	21.79
0.797	0.12	21.79
0.797	0.5	21.79
0.798	0.5	21.79
0.799	0	21.79
0.799	0.25	21.79
0.799	0.5	21.79
0.8	0	21.79
0.8	0.12	21.79
0.8	0.17	21.79
0.8	0.5	21.79
0.801	0	21.79
0.801	0.25	21.79
0.801	0.5	21.79
0.801	0.75	21.79
0.802	0.17	21.79
0.802	0.25	21.79
0.802	0.67	21.79
0.803	0	21.79
0.803	0.5	21.79
0.804	0	21.79
0.804	0.5	21.79
0.805	0	21.79
0.805	0.25	21.79
0.805	0.67	21.79
0.805	0.75	21.79
0.806	0.25	21.79
0.806	0.83	21.79
0.807	0	21.79
0.808	0	21.79
0.808	0.25	21.79
0.809	0	21.79
0.81	0	21.79
0.81	0.5	21.79
0.81	0.78	21.79
0.811	0.25	21.79
0.811	0.5	21.79
0.812	0	21.79
0.812	0.17	21.79
0.812	0.5	21.79
0.813	0	21.79
0.813	0.08	21.79
0.814	0	21.79
0.814	0.5	21.79
0.815	0	21.79
0.815	0.12	21.79
0.815	0.83	21.79
0.816	0	21.79
0.816	0.5	21.79
0.817	0	21.79
0.817	0.17	21.79
0.817	0.5	21.79
0.818	0	21.79
0.818	0.58	21.79
0.819	0	21.79
0.819	0.08	21.79
0.819	0.5	21.79
0.82	0	21.79
0.82	0.17	21.79
0.82	0.25	21.79
0.821	0.25	21.79
0.821	0.42	21.79
0.821	0.5	21.79
0.822	0	21.79
0.822	0.75	21.79
0.823	0	21.79
0.823	0.12	21.79
0.823	0.5	21.79
0.824	0	21.79
0.825	0	21.79
0.825	0.25	21.79
0.825	0.58	21.79
0.825	0.83	21.79
0.826	0	21.79
0.826	0.25	21.79
0.827	0	21.79
0.827	0.17	21.79
0.827	0.25	21.79
0.827	0.5	21.79
0.827	0.83	21.79
0.828	0.67	21.79
0.828	0.83	21.79
0.829	0.25	21.79
0.829	0.5	21.79
0.829	0.62	21.79
0.83	0	21.79
0.83	0.25	21.79
0.83	0.83	21.79
0.83	0.92	21.79
0.831	0.12	21.79
0.831	0.17	21.79
0.831	0.83	21.79
0.832	0	21.79
0.832	0.17	21.79
0.832	0.88	21.79
0.834	0.17	21.79
0.837	0	21.79
0.838	0	21.79
0.839	0	21.79
0.839	0.33	21.79
0.84	0	21.79
0.84	0.25	21.79
0.84	0.33	21.79
0.84	0.42	21.79
0.841	0.25	21.79
0.842	0	21.79
0.842	0.25	21.79
0.842	0.5	21.79
0.842	0.67	21.79
0.843	0	21.79
0.843	0.25	21.79
0.843	0.5	21.79
0.844	0	21.79
0.844	0.25	21.79
0.844	0.75	21.79
0.844	0.83	21.79
0.845	0	21.79
0.846	0	21.79
0.847	0	21.79
0.847	0.25	21.79
0.847	0.5	21.79
0.847	0.75	21.79
0.848	0	21.79
0.848	0.5	21.79
0.849	0.25	21.79
0.85	0	21.79
0.851	0	21.79
0.851	0.83	21.79
0.854	0.17	21.79
0.854	0.5	21.79
0.855	0.5	21.79
0.856	0.67	21.79
0.858	0.5	21.79
0.86	0.5	21.79
0.861	0	21.79
0.862	0.25	21.79
0.863	0.5	21.79
0.867	0	21.79
0.868	0.25	21.79
0.868	0.67	21.79
0.869	0.5	21.79
0.87	0	21.79
0.87	0.33	21.79
0.876	0.75	21.79
0.877	0.5	21.79
0.878	0	21.79
0.88	0.67	21.79
0.881	0	21.79
0.882	0.25	21.79
0.882	0.5	21.79
0.883	0.25	21.79
0.885	0.5	21.79
0.886	0.67	21.79
0.888	0.5	21.79
0.889	0	21.79
0.889	0.5	21.79
0.891	0.33	21.79
0.891	0.5	21.79
0.891	0.75	21.79
0.893	0.17	21.79
0.893	0.5	21.79
0.896	0.5	21.79
0.898	0	21.79
0.899	0.5	21.79
0.908	0.5	21.79
0.909	0.5	21.79
0.914	0.5	21.79
0.92	0	21.79
0.922	0	21.79
0.923	0	21.79
0.924	0	21.79
0.983	0	21.79

## Sheet: Fig. S1a
Egb	n
0.936	0.47
0.936	0.46
0.936	0.45
0.938	0.44
0.941	0.43
0.942	0.5
0.942	0.48
0.943	0.48
0.943	0.5
0.944	0.48
0.945	0.43
0.947	0.47
0.947	0.45
0.947	0.42
0.948	0.45
0.949	0.45
0.949	0.47
0.949	0.43
0.949	0.5
0.949	0.42
0.95	0.42
0.95	0.43
0.95	0.47
0.95	0.5
0.951	0
0.951	0.5
0.951	0.42
0.951	0.46
0.952	0.42
0.952	0.46
0.952	0.47
0.952	0.44
0.953	0.86
0.953	0.5
0.953	0.42
0.953	0.41
0.953	0.46
0.953	0.47
0.954	0.47
0.954	0.45
0.954	0.43
0.954	0.39
0.955	0.47
0.955	0.48
0.955	0.4
0.955	0.02
0.955	0.39
0.955	0.45
0.955	0.41
0.956	0.39
0.956	0.46
0.956	0.4
0.956	0.98
0.956	0.02
0.956	0.42
0.956	0.53
0.956	0.45
0.956	0.43
0.956	0.5
0.957	0.03
0.957	0.52
0.957	0.02
0.957	0.4
0.957	0.46
0.957	0.5
0.957	0.48
0.957	0.44
0.958	0.53
0.958	0.39
0.958	0.8
0.958	0.97
0.958	0.5
0.958	0.48
0.958	0.03
0.958	0.86
0.958	0.98
0.958	0.46
0.958	0.4
0.959	0.46
0.959	0.86
0.959	0.44
0.959	0.38
0.959	0.97
0.959	0.04
0.959	0.03
0.959	0.45
0.959	0.39
0.959	0.98
0.959	0.8
0.959	0.42
0.959	0.52
0.959	0.82
0.96	0.4
0.96	0.48
0.96	0.54
0.96	0.86
0.96	0.8
0.96	0.38
0.96	0.44
0.96	0.04
0.96	0.97
0.96	0.42
0.96	0.39
0.961	0.39
0.961	0.04
0.961	0.97
0.961	0.45
0.961	0.82
0.961	0.38
0.961	0.96
0.961	0.54
0.961	0.37
0.961	0.42
0.961	0.52
0.961	0.4
0.961	0.5
0.961	0.36
0.961	0.48
0.962	0.43
0.962	0.42
0.962	0.48
0.962	0.4
0.962	0.44
0.962	0.54
0.962	0.98
0.962	0.86
0.962	0
0.962	0.5
0.962	0.38
0.962	0.97
0.962	0.45
0.963	0.54
0.963	0.48
0.963	0.82
0.963	0.38
0.963	0.41
0.963	0.33
0.963	0.5
0.963	0.06
0.963	0.44
0.963	0.43
0.963	0.4
0.963	0.35
0.963	0.45
0.963	0.32
0.963	0.96
0.963	0.05
0.963	0.97
0.963	0.42
0.964	0.06
0.964	0.43
0.964	0.54
0.964	0.48
0.964	0.47
0.964	0.4
0.964	0.53
0.964	0.5
0.964	0
0.964	0.45
0.964	0.82
0.964	0.38
0.964	0.05
0.964	0.44
0.964	0.37
0.964	0.35
0.964	0.55
0.965	0.06
0.965	0.8
0.965	0.97
0.965	0.55
0.965	0.54
0.965	0.83
0.965	0.88
0.965	0.94
0.965	0.5
0.965	0.37
0.965	0.38
0.965	0.44
0.965	0.95
0.965	0.36
0.966	0.88
0.966	0.42
0.966	0.8
0.966	0.35
0.966	0.97
0.966	0.39
0.966	0.81
0.966	0.33
0.966	0.44
0.966	0.4
0.966	0.37
0.966	0.54
0.966	0.96
0.966	0.06
0.966	0.41
0.966	0.34
0.966	0.5
0.966	0.36
0.966	0.38
0.967	0.81
0.967	0.55
0.967	0.06
0.967	0.45
0.967	0.34
0.967	0.38
0.967	0.94
0.967	0.08
0.967	0.32
0.967	0.85
0.967	0.33
0.967	0.44
0.967	0.39
0.967	0.07
0.967	0.82
0.967	0.53
0.967	0.42
0.967	0.83
0.967	0.37
0.967	0.95
0.967	0.92
0.967	0.36
0.967	0.35
0.968	0.47
0.968	0.36
0.968	0.5
0.968	0.32
0.968	0.88
0.968	0.42
0.968	0.54
0.968	0.94
0.968	0.85
0.968	0.52
0.968	0.56
0.968	0.8
0.968	0.4
0.968	0.91
0.968	0.83
0.968	0.82
0.968	0.77
0.968	0.35
0.968	0.95
0.968	0.43
0.968	0.07
0.968	0.33
0.969	0.88
0.969	0.07
0.969	0.37
0.969	0.39
0.969	0.08
0.969	0.96
0.969	0.09
0.969	0.44
0.969	0.38
0.969	0.33
0.969	0.81
0.969	0.5
0.969	0.53
0.969	0.41
0.969	0.77
0.969	0.8
0.969	0
0.969	0.43
0.969	0.79
0.969	0.56
0.969	0.36
0.969	0.78
0.969	0.34
0.969	0.42
0.969	0.86
0.969	0.45
0.969	0.94
0.969	0.46
0.97	0.48
0.97	0.09
0.97	0.9
0.97	0.38
0.97	0.36
0.97	0.33
0.97	0.1
0.97	0.35
0.97	0.96
0.97	0.5
0.97	0
0.97	0.43
0.97	0.12
0.97	0.95
0.97	0.89
0.97	0.44
0.97	0.08
0.97	0.54
0.97	0.55
0.97	0.32
0.97	0.41
0.97	0.47
0.97	0.37
0.97	0.88
0.971	0.4
0.971	0.5
0.971	0.54
0.971	0.86
0.971	0.55
0.971	0.88
0.971	0.39
0.971	0.43
0.971	0.8
0.971	0.93
0.971	0.79
0.971	0.08
0.971	0.47
0.971	0.33
0.971	0.38
0.971	0.77
0.971	0.46
0.971	0.95
0.971	0.89
0.971	0.41
0.971	0.09
0.971	0.19
0.971	0.82
0.971	0.78
0.971	0.42
0.971	0.36
0.971	0.35
0.971	0.56
0.972	0.96
0.972	0.42
0.972	0.41
0.972	0.35
0.972	0.79
0.972	0.91
0.972	0.5
0.972	0.9
0.972	0.45
0.972	0.83
0.972	0.38
0.972	0
0.972	0.47
0.972	0.4
0.972	0.36
0.972	0.75
0.972	0.1
0.972	0.32
0.972	0.88
0.972	0.46
0.972	0.43
0.972	0.56
0.973	0.88
0.973	0.42
0.973	0.89
0.973	0.1
0.973	0.33
0.973	0.41
0.973	0.45
0.973	0.04
0.973	0.35
0.973	0.38
0.973	0
0.973	0.91
0.973	0.93
0.973	0.76
0.973	0.36
0.973	0.95
0.973	0.8
0.973	0.47
0.973	0.9
0.973	0.46
0.973	0.11
0.973	0.73
0.973	0.5
0.973	0.19
0.973	0.54
0.973	0.81
0.973	0.4
0.973	0.83
0.973	0.43
0.973	0.44
0.973	0.56
0.974	0.94
0.974	0
0.974	0.32
0.974	0.9
0.974	0.93
0.974	0.56
0.974	0.59
0.974	0.55
0.974	0.92
0.974	0.03
0.974	0.45
0.974	0.35
0.974	0.89
0.974	0.1
0.974	0.36
0.974	0.38
0.974	0.78
0.974	0.88
0.974	0.11
0.974	0.5
0.974	0.05
0.974	0.37
0.974	0.46
0.974	0.42
0.974	0.44
0.974	0.54
0.975	0.42
0.975	0.25
0.975	0.91
0.975	0.31
0.975	0.93
0.975	0.03
0.975	0.34
0.975	0.9
0.975	0.37
0.975	0.54
0.975	0.1
0.975	0.33
0.975	0.5
0.975	0.12
0.975	0.58
0.975	0.35
0.975	0.45
0.975	0.4
0.975	0.86
0.975	0.53
0.975	0.36
0.975	0.11
0.975	0.52
0.975	0.75
0.975	0.92
0.975	0.41
0.975	0.76
0.975	0.88
0.975	0.57
0.975	0.56
0.975	0.82
0.975	0.79
0.975	0.8
0.975	0.43
0.975	0.97
0.975	0.38
0.976	0.79
0.976	0.46
0.976	0.4
0.976	0.9
0.976	0.5
0.976	0.88
0.976	0.36
0.976	0.11
0.976	0.12
0.976	0.38
0.976	0.32
0.976	0.75
0.976	0.52
0.976	0.8
0.976	0.37
0.976	0.54
0.976	0.35
0.976	0.43
0.976	0.42
0.976	0.89
0.976	0.39
0.976	0.86
0.976	0.48
0.976	0.87
0.976	0.45
0.976	0.44
0.976	0.76
0.976	0.56
0.976	0.58
0.976	0.93
0.976	0.53
0.976	0.33
0.976	0.17
0.976	0.41
0.976	0.34
0.976	0.94
0.976	0.91
0.976	0.57
0.977	0.88
0.977	0.31
0.977	0.4
0.977	0.91
0.977	0.36
0.977	0.32
0.977	0.92
0.977	0.37
0.977	0.05
0.977	0.54
0.977	0
0.977	0.34
0.977	0.75
0.977	0.5
0.977	0.33
0.977	0.42
0.977	0.84
0.977	0.9
0.977	0.94
0.977	0.12
0.977	0.29
0.977	0.06
0.977	0.52
0.977	0.41
0.977	0.25
0.977	0.57
0.977	0.93
0.977	0.89
0.977	0.83
0.977	0.56
0.977	0.35
0.977	0.38
0.977	0.46
0.978	0.87
0.978	0.54
0.978	0.5
0.978	0.1
0.978	0.88
0.978	0.39
0.978	0.07
0.978	0.8
0.978	0.77
0.978	0.79
0.978	0.38
0.978	0.12
0.978	0.34
0.978	0.37
0.978	0.45
0.978	0.76
0.978	0.33
0.978	0.53
0.978	0.43
0.978	0.58
0.978	0.92
0.978	0.42
0.978	0.73
0.978	0.36
0.978	0.9
0.978	0.93
0.978	0.35
0.978	0.55
0.978	0
0.978	0.32
0.978	0.94
0.978	0.4
0.978	0.56
0.978	0.44
0.979	0.54
0.979	0.31
0.979	0.38
0.979	0.84
0.979	0
0.979	0.39
0.979	0.05
0.979	0.88
0.979	0.46
0.979	0.83
0.979	0.5
0.979	0.25
0.979	0.12
0.979	0.45
0.979	0.14
0.979	0.82
0.979	0.53
0.979	0.4
0.979	0.95
0.979	0.35
0.979	0.77
0.979	0.52
0.979	0.13
0.979	0.47
0.979	0.03
0.979	0.34
0.979	0.92
0.979	0.33
0.979	0.9
0.979	0.85
0.979	0.58
0.979	0.36
0.98	0.9
0.98	0.8
0.98	0.5
0.98	0.12
0.98	0.48
0.98	0.13
0.98	0.89
0.98	0.42
0.98	0.88
0.98	0.36
0.98	0.15
0.98	0.14
0.98	0.83
0.98	0.45
0.98	0.92
0.98	0.34
0.98	0.43
0.98	0.33
0.98	0.87
0.98	0.29
0.98	0.4
0.98	0.84
0.98	0.75
0.98	0.32
0.98	0
0.98	0.39
0.98	0.46
0.98	0.53
0.98	0.57
0.98	0.38
0.98	0.56
0.98	0.58
0.981	0.39
0.981	0.83
0.981	0.33
0.981	0.15
0.981	0.74
0.981	0.38
0.981	0.42
0.981	0.77
0.981	0
0.981	0.79
0.981	0.16
0.981	0.9
0.981	0.53
0.981	0.09
0.981	0.35
0.981	0.1
0.981	0.5
0.981	0.89
0.981	0.85
0.981	0.75
0.981	0.92
0.981	0.34
0.981	0.95
0.981	0.52
0.981	0.32
0.981	0.46
0.981	0.93
0.981	0.14
0.981	0.44
0.981	0.43
0.981	0.8
0.981	0.45
0.981	0.17
0.981	0.82
0.981	0.19
0.981	0.72
0.981	0.62
0.981	0.36
0.981	0.88
0.981	0.41
0.981	0.4
0.982	0.56
0.982	0.81
0.982	0.15
0.982	0.57
0.982	0.84
0.982	0.5
0.982	0.98
0.982	0.95
0.982	0.12
0.982	0.88
0.982	0.32
0.982	0.79
0.982	0.96
0.982	0.77
0.982	0.44
0.982	0.82
0.982	0.73
0.982	0.89
0.982	0.7
0.982	0.17
0.982	0
0.982	0.47
0.982	0.38
0.982	0.23
0.982	0.39
0.982	0.33
0.982	0.58
0.982	0.9
0.982	0.34
0.982	0.75
0.982	0.83
0.982	0.86
0.982	0.36
0.982	0.14
0.982	0.35
0.982	0.52
0.983	0.81
0.983	0
0.983	0.95
0.983	0.83
0.983	0.88
0.983	0.79
0.983	0.71
0.983	0.18
0.983	0.39
0.983	0.46
0.983	0.86
0.983	0.16
0.983	0.38
0.983	0.85
0.983	0.14
0.983	0.42
0.983	0.36
0.983	0.34
0.983	0.25
0.983	0.94
0.983	0.32
0.983	0.15
0.983	0.37
0.983	0.45
0.983	0.54
0.983	0.04
0.983	0.19
0.983	0.08
0.983	0.53
0.983	0.84
0.983	0.35
0.983	0.73
0.983	0.33
0.983	0.92
0.983	0.43
0.983	0.57
0.983	0.75
0.983	0.96
0.983	0.17
0.983	0.5
0.984	0.39
0.984	0.62
0.984	0.83
0.984	0.71
0.984	0.59
0.984	0.38
0.984	0.44
0.984	0.47
0.984	0.17
0.984	0.12
0.984	0.9
0.984	0.86
0.984	0.15
0.984	0.53
0.984	0.5
0.984	0.33
0.984	0.32
0.984	0.42
0.984	0.4
0.984	0.04
0.984	0.43
0.984	0
0.984	0.22
0.984	0.46
0.984	0.16
0.984	0.81
0.984	0.35
0.984	0.92
0.984	0.19
0.984	0.55
0.984	0.75
0.984	0.56
0.984	0.87
0.984	0.02
0.984	0.57
0.984	0.88
0.984	0.45
0.984	0.34
0.984	0.79
0.984	0.36
0.984	0.93
0.984	0.41
0.984	0.52
0.985	0.05
0.985	0.72
0.985	0.5
0.985	0.92
0.985	0.14
0.985	0.9
0.985	0.19
0.985	0.17
0.985	0.28
0.985	0.34
0.985	0.47
0.985	0.42
0.985	0.12
0.985	0.56
0.985	0.98
0.985	0
0.985	0.33
0.985	0.81
0.985	0.45
0.985	0.44
0.985	0.73
0.985	0.38
0.985	0.7
0.985	0.36
0.985	0.43
0.985	0.4
0.985	0.41
0.985	0.21
0.985	0.93
0.985	0.88
0.985	0.83
0.985	0.15
0.985	0.35
0.985	0.52
0.985	0.29
0.985	0.76
0.985	0.37
0.985	0.31
0.986	0.73
0.986	0.37
0.986	0.85
0.986	0.29
0.986	0.5
0.986	0.4
0.986	0.44
0.986	0.74
0.986	0.39
0.986	0.18
0.986	0.7
0.986	0.48
0.986	0.75
0.986	0.17
0.986	0.42
0.986	0.69
0.986	0.56
0.986	0.46
0.986	0.55
0.986	0.35
0.986	0.86
0.986	0.41
0.986	0.81
0.986	0.83
0.986	0.54
0.986	0.33
0.986	0.94
0.986	0.19
0.986	0.36
0.986	0
0.986	0.96
0.986	0.58
0.986	0.32
0.986	0.38
0.986	0.1
0.986	0.07
0.986	0.9
0.987	0.93
0.987	0.38
0.987	0.43
0.987	0.25
0.987	0
0.987	0.19
0.987	0.31
0.987	0.92
0.987	0.44
0.987	0.3
0.987	0.29
0.987	0.53
0.987	0.41
0.987	0.18
0.987	0.4
0.987	0.35
0.987	0.32
0.987	0.77
0.987	0.85
0.987	0.83
0.987	0.96
0.987	0.42
0.987	0.36
0.987	0.17
0.987	0.5
0.987	0.28
0.987	0.16
0.987	0.46
0.987	0.33
0.987	0.88
0.987	0.81
0.987	0.56
0.987	0.37
0.987	0.89
0.987	0.45
0.987	0.34
0.988	0.18
0.988	0.81
0.988	0.06
0.988	0.37
0.988	0.22
0.988	0.67
0.988	0.75
0.988	0.23
0.988	0.43
0.988	0.38
0.988	0.32
0.988	0.54
0.988	0.07
0.988	0.34
0.988	0.83
0.988	0.19
0.988	0.33
0.988	0.72
0.988	0.25
0.988	0.35
0.988	0.53
0.988	0.7
0.988	0
0.988	0.4
0.988	0.79
0.988	0.55
0.988	0.5
0.988	0.17
0.988	0.48
0.988	0.3
0.988	0.41
0.988	0.76
0.988	0.86
0.988	0.52
0.988	0.85
0.988	0.39
0.988	0.94
0.988	0.42
0.988	0.58
0.988	0.44
0.988	0.71
0.988	0.46
0.988	0.65
0.989	0.17
0.989	0.31
0.989	0.42
0.989	0.2
0.989	0.81
0.989	0.96
0.989	0.53
0.989	0.07
0.989	0.89
0.989	0.21
0.989	0
0.989	0.03
0.989	0.8
0.989	0.65
0.989	0.43
0.989	0.08
0.989	0.46
0.989	0.5
0.989	0.92
0.989	0.56
0.989	0.19
0.989	0.58
0.989	0.35
0.989	0.3
0.989	0.82
0.989	0.25
0.989	0.38
0.989	0.34
0.989	0.52
0.989	0.41
0.989	0.33
0.989	0.02
0.989	0.73
0.989	0.75
0.989	0.97
0.989	0.7
0.989	0.83
0.989	0.39
0.989	0.71
0.989	0.93
0.989	0.57
0.989	0.78
0.989	0.72
0.989	0.79
0.989	0.86
0.989	0.04
0.99	0.07
0.99	0.75
0.99	0.35
0.99	0.48
0.99	0.52
0.99	0.12
0.99	0.58
0.99	0.78
0.99	0.81
0.99	0.8
0.99	0.88
0.99	0.5
0.99	0.47
0.99	0.83
0.99	0
0.99	0.32
0.99	0.17
0.99	0.85
0.99	0.46
0.99	0.4
0.99	0.55
0.99	0.06
0.99	0.38
0.99	0.42
0.99	0.29
0.99	0.39
0.99	0.19
0.99	0.34
0.99	0.37
0.99	0.79
0.99	0.22
0.99	0.45
0.99	0.31
0.99	0.97
0.99	0.33
0.99	0.59
0.99	0.36
0.99	0.2
0.99	0.56
0.99	0.53
0.99	0.6
0.99	0.41
0.99	0.25
0.99	0.21
0.99	0.93
0.991	0.12
0.991	0.22
0.991	0.29
0.991	0.21
0.991	0.79
0.991	0.04
0.991	0.88
0.991	0.44
0.991	0.36
0.991	0.89
0.991	0.58
0.991	0.28
0.991	0.65
0.991	0.55
0.991	0.4
0.991	0.53
0.991	0.19
0.991	0.86
0.991	0.25
0.991	0.56
0.991	0.03
0.991	0.43
0.991	0.71
0.991	0.2
0.991	0.48
0.991	0.47
0.991	0.62
0.991	0.33
0.991	0.75
0.991	0.09
0.991	0.84
0.991	0.32
0.991	0
0.991	0.5
0.991	0.38
0.991	0.78
0.991	0.18
0.991	0.93
0.991	0.87
0.991	0.81
0.991	0.31
0.991	0.83
0.991	0.42
0.992	0.94
0.992	0.27
0.992	0.29
0.992	0.93
0.992	0.34
0.992	0.48
0.992	0.78
0.992	0.19
0.992	0.43
0.992	0.25
0.992	0.17
0.992	0.5
0.992	0.81
0.992	0.33
0.992	0.79
0.992	0.05
0.992	0.31
0.992	0.2
0.992	0.39
0.992	0.54
0.992	0.71
0.992	0.46
0.992	0.56
0.992	0.9
0.992	0.86
0.992	0.69
0.992	0.45
0.992	0
0.992	0.42
0.992	0.32
0.992	0.75
0.992	0.88
0.992	0.28
0.992	0.74
0.992	0.21
0.992	0.22
0.992	0.7
0.992	0.83
0.992	0.08
0.992	0.44
0.992	0.57
0.992	0.35
0.992	0.3
0.992	0.12
0.992	0.37
0.992	0.4
0.992	0.38
0.993	0.83
0.993	0.78
0.993	0.65
0.993	0.55
0.993	0.25
0.993	0.35
0.993	0.79
0.993	0.2
0.993	0.44
0.993	0.57
0.993	0.41
0.993	0.75
0.993	0.21
0.993	0.45
0.993	0.7
0.993	0.71
0.993	0.36
0.993	0.22
0.993	0.31
0.993	0.33
0.993	0.06
0.993	0.42
0.993	0.67
0.993	0.18
0.993	0.92
0.993	0.5
0.993	0.85
0.993	0.43
0.993	0.46
0.993	0.32
0.993	0
0.993	0.3
0.993	0.34
0.993	0.23
0.993	0.53
0.993	0.68
0.993	0.39
0.993	0.37
0.993	0.81
0.993	0.05
0.993	0.4
0.993	0.58
0.993	0.24
0.993	0.93
0.993	0.38
0.993	0.08
0.994	0.76
0.994	0.64
0.994	0.3
0.994	0.2
0.994	0.38
0.994	0.79
0.994	0.81
0.994	0.17
0.994	0.31
0.994	0.98
0.994	0.94
0.994	0.1
0.994	0.54
0.994	0.04
0.994	0.78
0.994	0.71
0.994	0.93
0.994	0
0.994	0.21
0.994	0.05
0.994	0.39
0.994	0.25
0.994	0.67
0.994	0.22
0.994	0.23
0.994	0.73
0.994	0.5
0.994	0.83
0.994	0.28
0.994	0.46
0.994	0.45
0.994	0.06
0.994	0.35
0.994	0.4
0.994	0.69
0.994	0.42
0.994	0.43
0.994	0.36
0.994	0.12
0.994	0.52
0.994	0.88
0.994	0.7
0.994	0.37
0.994	0.53
0.994	0.33
0.994	0.29
0.994	0.48
0.994	0.44
0.994	0.75
0.995	0.68
0.995	0.71
0.995	0.88
0.995	0.22
0.995	0.41
0.995	0.52
0.995	0.56
0.995	0.11
0.995	0.38
0.995	0.55
0.995	0.23
0.995	0.32
0.995	0.37
0.995	0.64
0.995	0.03
0.995	0.69
0.995	0.46
0.995	0.21
0.995	0.57
0.995	0.59
0.995	0.25
0.995	0.78
0.995	0.39
0.995	0.43
0.995	0.47
0.995	0.89
0.995	0.58
0.995	0.06
0.995	0.36
0.995	0.29
0.995	0.8
0.995	0.34
0.995	0.27
0.995	0.75
0.995	0.5
0.995	0.67
0.995	0.7
0.995	0.4
0.995	0
0.995	0.33
0.995	0.77
0.995	0.08
0.995	0.42
0.995	0.54
0.995	0.17
0.995	0.93
0.995	0.83
0.995	0.98
0.995	0.07
0.995	0.79
0.995	0.31
0.995	0.61
0.995	0.3
0.995	0.35
0.996	0.5
0.996	0.55
0.996	0.32
0.996	0.92
0.996	0.4
0.996	0.54
0.996	0.35
0.996	0.38
0.996	0.46
0.996	0.45
0.996	0.29
0.996	0.43
0.996	0.31
0.996	0.57
0.996	0.39
0.996	0.42
0.996	0.21
0.996	0.25
0.996	0.37
0.996	0.36
0.996	0.65
0.996	0.88
0.996	0.48
0.996	0.68
0.996	0.23
0.996	0.71
0.996	0.8
0.996	0.58
0.996	0
0.996	0.7
0.996	0.75
0.996	0.83
0.996	0.24
0.996	0.3
0.996	0.08
0.996	0.18
0.996	0.69
0.996	0.17
0.996	0.79
0.996	0.62
0.996	0.78
0.996	0.56
0.996	0.44
0.997	0.54
0.997	0.72
0.997	0.83
0.997	0.71
0.997	0.25
0.997	0.29
0.997	0.46
0.997	0.98
0.997	0.53
0.997	0.32
0.997	0.35
0.997	0.43
0.997	0.7
0.997	0.56
0.997	0.15
0.997	0
0.997	0.78
0.997	0.36
0.997	0.67
0.997	0.69
0.997	0.92
0.997	0.27
0.997	0.12
0.997	0.44
0.997	0.33
0.997	0.42
0.997	0.24
0.997	0.65
0.997	0.68
0.997	0.08
0.997	0.31
0.997	0.8
0.997	0.23
0.997	0.39
0.997	0.88
0.997	0.86
0.997	0.57
0.997	0.62
0.997	0.4
0.997	0.34
0.997	0.97
0.997	0.75
0.997	0.41
0.997	0.5
0.997	0.02
0.997	0.3
0.997	0.48
0.997	0.38
0.997	0.79
0.998	0.75
0.998	0.42
0.998	0.78
0.998	0.68
0.998	0.67
0.998	0.33
0.998	0.35
0.998	0.92
0.998	0.95
0.998	0.7
0.998	0.69
0.998	0.43
0.998	0.5
0.998	0.59
0.998	0.32
0.998	0.81
0.998	0.12
0.998	0.28
0.998	0.38
0.998	0.54
0.998	0.09
0.998	0.57
0.998	0.1
0.998	0.53
0.998	0.23
0.998	0.25
0.998	0.71
0.998	0.83
0.998	0.34
0.998	0.65
0.998	0.45
0.998	0.31
0.998	0.4
0.998	0.39
0.998	0.2
0.998	0
0.998	0.93
0.998	0.97
0.998	0.36
0.998	0.79
0.998	0.52
0.998	0.64
0.998	0.37
0.998	0.72
0.998	0.77
0.998	0.29
0.998	0.94
0.998	0.8
0.998	0.62
0.998	0.06
0.999	0.27
0.999	0.8
0.999	0.08
0.999	0.59
0.999	0.54
0.999	0.65
0.999	0.25
0.999	0.19
0.999	0.6
0.999	0.71
0.999	0.63
0.999	0.47
0.999	0.88
0.999	0.79
0.999	0.58
0.999	0.42
0.999	0.29
0.999	0.67
0.999	0.94
0.999	0.12
0.999	0.31
0.999	0
0.999	0.72
0.999	0.83
0.999	0.35
0.999	0.38
0.999	0.4
0.999	0.69
0.999	0.22
0.999	0.07
0.999	0.21
0.999	0.48
0.999	0.95
0.999	0.39
0.999	0.06
0.999	0.64
0.999	0.55
0.999	0.14
0.999	0.32
0.999	0.45
0.999	0.44
0.999	0.75
0.999	0.3
0.999	0.92
0.999	0.5
0.999	0.09
0.999	0.36
0.999	0.78
0.999	0.41
0.999	0.46
0.999	0.33
0.999	0.97
1	0.62
1	0.35
1	0.73
1	0.45
1	0.39
1	0.53
1	0.25
1	0.12
1	0.41
1	0.75
1	0.52
1	0.94
1	0.29
1	0.32
1	0.4
1	0.42
1	0.46
1	0.33
1	0.44
1	0.36
1	0.31
1	0.34
1	0.77
1	0.56
1	0
1	0.28
1	0.8
1	0.83
1	0.38
1	0.64
1	0.72
1	0.7
1	0.6
1	0.48
1	0.17
1	0.69
1	0.67
1	0.98
1	0.96
1	0.65
1	0.06
1	0.9
1	0.43
1	0.55
1	0.92
1	0.71
1	0.19
1	0.3
1	0.5
1	0.08
1.001	0.69
1.001	0.62
1.001	0
1.001	0.57
1.001	0.33
1.001	0.47
1.001	0.85
1.001	0.28
1.001	0.44
1.001	0.54
1.001	0.29
1.001	0.42
1.001	0.25
1.001	0.46
1.001	0.6
1.001	0.75
1.001	0.64
1.001	0.3
1.001	0.68
1.001	0.67
1.001	0.32
1.001	0.38
1.001	0.12
1.001	0.9
1.001	0.96
1.001	0.78
1.001	0.26
1.001	0.72
1.001	0.7
1.001	0.34
1.001	0.97
1.001	0.63
1.001	0.35
1.001	0.45
1.001	0.08
1.001	0.17
1.001	0.4
1.001	0.53
1.001	0.41
1.001	0.5
1.001	0.79
1.001	0.24
1.001	0.83
1.001	0.36
1.001	0.94
1.001	0.71
1.001	0.07
1.001	0.31
1.001	0.27
1.001	0.88
1.002	0.79
1.002	0.63
1.002	0.52
1.002	0.6
1.002	0.96
1.002	0.93
1.002	0.71
1.002	0.75
1.002	0.1
1.002	0.5
1.002	0.69
1.002	0.34
1.002	0.95
1.002	0.06
1.002	0.67
1.002	0.32
1.002	0.36
1.002	0.29
1.002	0.33
1.002	0.04
1.002	0.59
1.002	0.38
1.002	0.31
1.002	0.56
1.002	0.39
1.002	0.62
1.002	0.72
1.002	0.25
1.002	0.26
1.002	0.43
1.002	0.45
1.002	0.61
1.002	0.37
1.002	0.54
1.002	0.02
1.002	0.08
1.002	0.84
1.002	0.55
1.002	0.42
1.002	0.3
1.002	0.19
1.002	0.76
1.002	0.41
1.002	0.46
1.002	0.88
1.002	0.86
1.002	0.57
1.002	0.28
1.002	0.35
1.002	0.7
1.002	0.64
1.002	0.58
1.002	0.44
1.002	0
1.002	0.94
1.002	0.83
1.002	0.65
1.003	0.78
1.003	0.25
1.003	0.12
1.003	0.94
1.003	0.67
1.003	0.72
1.003	0.82
1.003	0.43
1.003	0.17
1.003	0.95
1.003	0.08
1.003	0.39
1.003	0.27
1.003	0.71
1.003	0.69
1.003	0.59
1.003	0.62
1.003	0.97
1.003	0.83
1.003	0.68
1.003	0.57
1.003	0.54
1.003	0
1.003	0.38
1.003	0.14
1.003	0.65
1.003	0.29
1.003	0.46
1.003	0.06
1.003	0.75
1.003	0.28
1.003	0.88
1.003	0.5
1.003	0.32
1.003	0.07
1.003	0.3
1.003	0.64
1.003	0.73
1.003	0.93
1.003	0.1
1.003	0.58
1.003	0.34
1.003	0.42
1.003	0.55
1.003	0.4
1.003	0.77
1.003	0.56
1.003	0.33
1.003	0.36
1.003	0.35
1.003	0.31
1.003	0.6
1.003	0.19
1.004	0.29
1.004	0.41
1.004	0.96
1.004	0.9
1.004	0.61
1.004	0.06
1.004	0.83
1.004	0.08
1.004	0.59
1.004	0.48
1.004	0.17
1.004	0.39
1.004	0.65
1.004	0.72
1.004	0.44
1.004	0.56
1.004	0.75
1.004	0.36
1.004	0.31
1.004	0.11
1.004	0.69
1.004	0.84
1.004	0
1.004	0.57
1.004	0.32
1.004	0.73
1.004	0.47
1.004	0.35
1.004	0.71
1.004	0.5
1.004	0.14
1.004	0.46
1.004	0.33
1.004	0.38
1.004	0.55
1.004	0.45
1.004	0.4
1.004	0.94
1.004	0.3
1.004	0.88
1.004	0.34
1.004	0.77
1.004	0.64
1.004	0.43
1.004	0.67
1.004	0.37
1.004	0.62
1.004	0.25
1.005	0.42
1.005	0.38
1.005	0.58
1.005	0.29
1.005	0.94
1.005	0.69
1.005	0.46
1.005	0.45
1.005	0.6
1.005	0.75
1.005	0.41
1.005	0.67
1.005	0.43
1.005	0.16
1.005	0.4
1.005	0.31
1.005	0.83
1.005	0.28
1.005	0.63
1.005	0.25
1.005	0.66
1.005	0
1.005	0.81
1.005	0.3
1.005	0.06
1.005	0.57
1.005	0.64
1.005	0.5
1.005	0.71
1.005	0.39
1.005	0.65
1.005	0.37
1.005	0.35
1.005	0.55
1.005	0.73
1.005	0.34
1.005	0.52
1.005	0.54
1.005	0.36
1.005	0.79
1.005	0.62
1.005	0.33
1.005	0.59
1.005	0.15
1.005	0.72
1.005	0.32
1.005	0.53
1.005	0.95
1.005	0.56
1.005	0.89
1.005	0.85
1.005	0.61
1.005	0.44
1.006	0.75
1.006	0.45
1.006	0.62
1.006	0.4
1.006	0.35
1.006	0.3
1.006	0.18
1.006	0.1
1.006	0.59
1.006	0.39
1.006	0.54
1.006	0.66
1.006	0.47
1.006	0.72
1.006	0.57
1.006	0.29
1.006	0.9
1.006	0.42
1.006	0.28
1.006	0.41
1.006	0.05
1.006	0.64
1.006	0.48
1.006	0.6
1.006	0.03
1.006	0.07
1.006	0.94
1.006	0.44
1.006	0.25
1.006	0.65
1.006	0.31
1.006	0.23
1.006	0.2
1.006	0.81
1.006	0.74
1.006	0.22
1.006	0.7
1.006	0.56
1.006	0.53
1.006	0.52
1.006	0.34
1.006	0.69
1.006	0.11
1.006	0.38
1.006	0.58
1.006	0.12
1.006	0.17
1.006	0.71
1.006	0.14
1.006	0
1.006	0.32
1.006	0.33
1.006	0.36
1.006	0.67
1.006	0.5
1.007	0.41
1.007	0.32
1.007	0.5
1.007	0.47
1.007	0.52
1.007	0.45
1.007	0.72
1.007	0.89
1.007	0.59
1.007	0.96
1.007	0.88
1.007	0.31
1.007	0.12
1.007	0.17
1.007	0.11
1.007	0.67
1.007	0.42
1.007	0.6
1.007	0.55
1.007	0.3
1.007	0.43
1.007	0.53
1.007	0.54
1.007	0.66
1.007	0.13
1.007	0.71
1.007	0.29
1.007	0
1.007	0.2
1.007	0.68
1.007	0.21
1.007	0.57
1.007	0.08
1.007	0.83
1.007	0.75
1.007	0.69
1.007	0.9
1.007	0.58
1.007	0.37
1.007	0.46
1.007	0.93
1.007	0.56
1.007	0.61
1.007	0.33
1.007	0.84
1.007	0.48
1.007	0.62
1.007	0.35
1.007	0.38
1.007	0.44
1.007	0.36
1.007	0.19
1.007	0.4
1.007	0.34
1.007	0.39
1.008	0.17
1.008	0.46
1.008	0.9
1.008	0.64
1.008	0.43
1.008	0.54
1.008	0.89
1.008	0.41
1.008	0.38
1.008	0.69
1.008	0.62
1.008	0.15
1.008	0.73
1.008	0.55
1.008	0.75
1.008	0.06
1.008	0.23
1.008	0.94
1.008	0.44
1.008	0.33
1.008	0.42
1.008	0.7
1.008	0.61
1.008	0.35
1.008	0.52
1.008	0.4
1.008	0.25
1.008	0.36
1.008	0.58
1.008	0.12
1.008	0.6
1.008	0.45
1.008	0.3
1.008	0.56
1.008	0.83
1.008	0.65
1.008	0.96
1.008	0.59
1.008	0.66
1.008	0.37
1.008	0.39
1.008	0.34
1.008	0.32
1.008	0.71
1.008	0.53
1.008	0.57
1.008	0.68
1.008	0.78
1.008	0.31
1.008	0.28
1.008	0.67
1.008	0.08
1.008	0.5
1.008	0
1.008	0.48
1.008	0.72
1.009	0.35
1.009	0.33
1.009	0.29
1.009	0.5
1.009	0.34
1.009	0.7
1.009	0.96
1.009	0.6
1.009	0.3
1.009	0.36
1.009	0.69
1.009	0.41
1.009	0.57
1.009	0.39
1.009	0.38
1.009	0.44
1.009	0.52
1.009	0.32
1.009	0.76
1.009	0.79
1.009	0.58
1.009	0.67
1.009	0.71
1.009	0.07
1.009	0.46
1.009	0.12
1.009	0.31
1.009	0.61
1.009	0.55
1.009	0.04
1.009	0.75
1.009	0.53
1.009	0.48
1.009	0.64
1.009	0.62
1.009	0.37
1.009	0
1.009	0.47
1.009	0.72
1.009	0.45
1.009	0.11
1.009	0.25
1.009	0.56
1.009	0.66
1.009	0.43
1.009	0.02
1.009	0.54
1.009	0.42
1.009	0.4
1.009	0.17
1.01	0.58
1.01	0.25
1.01	0.35
1.01	0.5
1.01	0.67
1.01	0.4
1.01	0.65
1.01	0.72
1.01	0.53
1.01	0.56
1.01	0.55
1.01	0.47
1.01	0.42
1.01	0.37
1.01	0.44
1.01	0.86
1.01	0.66
1.01	0.9
1.01	0.32
1.01	0.17
1.01	0.14
1.01	0.36
1.01	0.83
1.01	0.02
1.01	0.81
1.01	0
[truncated: 3,582 more rows]

## Sheet: Fig. S1b
Egb	n
2.439	0.17
2.802	0.25
3.509	0.55
3.259	0.97
3.195	0.78
3.589	0.62
3.172	0.95
3.185	0.8
3.463	0.83
3.635	0.75
3.181	0.02
3.222	0.54
3.026	0.97
3.209	0.97
3.311	0.6
3.568	0.69
3.229	0.17
3.295	0.95
3.461	0.69
3.475	0.82
3.088	0.05
3.223	0.59
2.962	0.35
3.679	0.7
3.287	0.6
2.498	0.3
3.202	0.37
3.102	0.97
2.9	0.03
3.154	0.28
3.29	0.68
3.587	0.73
3.059	0.33
3.602	0.75
2.797	0.33
2.993	0.02
2.903	0.4
2.691	0.46
3.07	0.55
3.063	0.03
2.971	0.52
2.878	0.46
3.428	0.59
2.959	0.23
2.467	0.17
3.2	0.34
3.011	0.99
2.494	0.15
2.781	0.1
2.899	0.11
3.292	0.72
3.165	0.97
3.083	0.48
3.202	0.2
3.18	0.97
3.245	0.55
3.431	0.7
2.761	0.1
3.096	0.38
2.476	0.23
3.091	0.01
3.088	0
3.057	0.47
2.568	0.36
3.133	0
2.642	0.27
2.519	0.15
3.352	0.68
2.89	0.05
3.613	0.55
2.718	0.35
2.801	0.47
3.222	0.97
2.62	0.42
3.397	0.6
2.53	0.3
3.229	0.02
2.897	0.38
2.537	0.17
2.606	0.35
2.799	0.49
3.497	0.76
2.795	0.4
3.087	0.96
2.583	0.12
3.238	0.97
3.433	0.79
3.027	0.1
3.589	0.44
2.712	0.1
3.014	0.41
3.309	0.64
3.406	0.83
2.735	0.22
2.902	0.47
3.491	0.8
2.607	0.33
3.594	0.6
3.423	0.84
2.828	0.1
2.922	0.48
2.479	0.25
2.777	0.1
2.723	0.1
2.994	0.47
3.383	0.62
3.256	0.72
3.224	0.83
3.453	0.73
3.471	0.87
3.397	0.69
3.271	0.95
3.191	0
3.093	0.13
3.297	0.81
3.41	0.72
2.688	0.19
3.501	0.7
3.302	0.6
3.409	0.85
2.584	0.13
3.241	0.77
3.232	0.61
3.303	0.57
3.201	0.97
3.522	0.75
3.111	0
2.731	0.25
3.287	0.57
3.284	0.58
3.017	0.28
2.899	0.07
3.287	0.55
2.737	0.11
3.488	0.78
2.968	0.71
3.477	0.65
2.734	0.15
3.637	0.7
2.684	0.17
2.979	0.05
3.009	0.38
2.954	0.08
3.036	0.5
3.125	0.81
2.584	0.42
2.502	0.2
2.674	0.12
2.638	0.33
3.166	0.1
3.399	0.9
2.574	0.15
3.201	0.41
3.492	0.55
2.873	0.51
3.363	0.6
3.594	0.55
3.269	0.95
3.367	0.9
2.518	0.33
2.955	0.55
3.082	0.53
2.632	0.2
2.471	0.28
3.185	0.96
3.252	0.78
3.463	0.2
3.298	0.77
2.979	0.44
3.239	0.83
3.62	0.82
3.223	0.55
2.738	0.1
3.884	0.7
3.559	0.6
3.128	0
2.876	0.27
3.508	0.9
3.311	0.54
2.467	0.25
3.295	0.97
3.409	0.66
3.258	0.5
2.951	0.3
3.15	0.62
3.173	0.97
3.014	0.45
3.469	0.68
2.907	0.2
3.444	0.78
3.213	0.75
2.722	0.11
2.469	0.4
3.267	0.8
2.724	0.45
2.903	0.44
3.155	0.56
2.872	0.05
3.576	0.67
3.061	0.67
2.665	0.1
3.112	0.6
3.07	0.4
2.811	0.38
2.673	0.3
3.652	0.8
2.53	0.15
3.279	0.32
3.312	0.96
3.17	0.55
2.88	0.47
3.52	0.55
2.977	0.73
3.678	0.57
3.633	0.85
3.27	0.9
2.482	0.23
3.42	0.93
3.356	0.64
3.521	0.67
2.721	0.3
3.63	0.85
3.275	0.57
3.015	0.01
2.625	0.28
2.777	0.2
2.52	0.27
3.323	0.84
2.541	0.15
3.703	0.8
2.777	0.07
2.441	0.17
3.335	0
2.606	0.42
3.269	0.7
3.084	0.7
3.885	0.6
3.694	0.66
3.299	0.53
3.733	0.78
3.599	0.72
3.472	0.86
3.184	0.94
3.043	0
3.146	0.95
2.828	0.27
3.571	0.9
2.901	0.03
3.067	0
3.287	0.93
2.979	0
2.943	0.53
2.767	0.17
2.937	0.13
3.429	0.53
3.771	0.55
3.382	0.64
3.117	0.59
2.479	0.3
3.494	0.82
2.442	0.2
3.421	0.94
3.618	0.73
2.726	0.17
2.493	0.15
2.976	0.51
3.193	0.6
2.934	0.38
2.611	0.11
3.31	0.93
3.249	0.78
2.921	0.13
2.837	0.48
3.049	0.88
2.581	0.33
3.493	0.77
2.787	0.26
2.615	0.34
2.631	0.33
2.609	0.17
3.253	0.92
2.567	0.3
2.706	0.1
2.395	0.23
3.332	0.65
2.851	0.51
2.852	0.1
3.223	0.14
2.318	0.2
3.416	0.72
3.111	0.45
2.864	0.06
3.4	0.8
3.577	0.76
3.149	0.53
3.353	0.57
3.542	0.82
3.477	0.85
3.112	0.5
3.578	0.6
2.641	0.43
2.419	0.17
2.731	0.26
3.454	0.52
3.418	0.77
3.664	0.58
3.717	0.73
2.768	0.15
3.371	0.88
2.835	0.08
3.003	0.03
3.322	0.14
3.037	0
2.567	0.15
3.144	0.05
3.669	0.68
3.325	0.48
3.192	0.09
3.03	0.02
3.045	0.06
3.584	0.65
3.106	0.6
3.456	0.81
3.111	0.55
2.611	0.2
3.023	0.53
2.863	0.3
3.15	0
3.586	0.76
3.276	0.7
2.68	0.3
2.925	0.14
3.312	0.6
3.73	0.68
3.257	0.63
3.663	0.83
3.153	0.97
3.592	0.78
3.249	0.74
3.193	0.98
2.729	0.39
3.644	0.74
3.541	0.8
2.539	0.26
2.441	0.19
3.16	0.55
3.287	0.79
3.584	0.7
3.459	0.5
2.66	0.15
3.378	0.91
3.333	0.7
3.552	0.82
3.133	0.54
3.381	0.68
3.319	0.93
3.413	0.9
3.281	0.72
3.498	0.8
2.919	0.1
3.378	0.57
2.804	0.4
3.242	0.93
3.294	0.8
2.584	0.32
3.228	0.8
3.193	0.03
3.115	0.47
3.631	0.85
2.664	0.24
3.29	0.88
3.724	0.45
2.65	0.28
3.452	0.73
3.593	0.57
3.326	0.75
2.994	0
2.753	0.09
3.156	0.4
3.585	0.65
2.66	0.37
3.282	0.96
2.685	0.2
3.396	0.8
3.506	0.62
2.612	0.37
3.308	0.51
3.423	0.88
3.64	0.8
2.422	0.25
2.512	0.29
3.157	0.49
3.15	0.95
2.631	0.3
3.024	0.42
3.516	0.59
3.398	0.15
3.087	0.97
2.986	0
3.27	0.97
3.125	0.95
3.345	0
3.046	0.53
3.277	0.76
2.98	0.29
3.52	0.78
2.87	0.47
2.54	0.41
2.672	0.13
3.461	0.56
3.344	0.95
3.157	0
2.528	0.3
3.237	0.2
2.636	0.38
3.049	0.53
2.677	0.38
2.641	0.17
2.924	0.28
2.605	0.17
2.697	0.1
2.818	0.17
3.545	0.77
2.861	0.41
3.145	0.5
2.753	0.13
3.264	0.05
2.512	0.24
3.642	0.69
3.098	0.8
3.455	0.75
3.026	0.45
3.066	0.98
2.927	0.7
3.399	0.73
3.546	0.81
2.658	0.38
3.247	0.89
2.881	0.31
2.904	0.31
2.723	0.15
2.954	0.7
3.286	0.93
2.499	0.17
2.896	0.2
3.069	0.83
2.453	0.28
2.709	0.2
3.144	0.57
3.676	0.68
3.316	0.63
2.547	0.23
3.374	0.9
2.952	0.05
3.323	0.6
3.508	0.63
3.205	0.6
3.623	0.55
3.404	0.9
2.929	0.42
3.279	0.97
3.427	0.64
2.706	0.38
2.826	0.07
3.283	0.93
3.213	0.09
2.762	0.4
2.876	0.05
2.729	0.23
3.473	0.9
2.556	0.25
3.071	0.03
2.889	0.09
3.53	0.7
3.062	0.97
2.707	0.1
2.55	0.15
3.449	0.75
3.224	0.62
3.453	0.82
2.689	0.11
3.215	0.4
3.708	0.62
3.469	0.6
3.459	0.83
2.587	0.35
2.959	0.04
3.341	0.67
3.531	0.42
3.258	0.7
3.398	0.9
3.469	0.8
3.157	0.19
2.96	0.02
2.706	0.33
3.14	0
2.72	0.17
3.317	0.93
3.161	0.01
3.527	0.7
2.426	0.17
3.577	0.46
3.128	0.57
2.766	0.3
3.498	0.62
3.71	0.73
3.513	0.88
2.607	0.18
2.686	0.2
3.269	0.77
3.349	0.5
3.726	0.85
3.033	0.5
3.372	0.81
2.778	0.09
3.056	0.4
3.16	0
3.3	0.5
3.643	0.72
4.192	0.75
3.663	0.7
3.055	0.47
3.517	0.82
2.914	0.07
3.107	0.6
3.116	0
3.164	0.57
3.152	0.9
3.597	0.65
2.647	0.37
3.436	0.48
3.049	0.42
2.763	0.13
3.54	0.78
2.555	0.14
3.268	0.97
3.568	0.78
3.351	0.65
2.927	0.03
3.08	0.79
2.95	0.44
3.648	0.6
2.535	0.15
3.599	0.77
2.472	0.28
3.522	0.36
3.525	0.7
2.562	0.14
2.694	0.43
3.448	0.73
2.981	0.07
3.595	0.77
3.488	0.9
3.321	0.17
2.926	0.4
3.013	0.05
3.604	0.85
3.355	0.76
2.74	0.1
2.55	0.42
2.572	0.33
3.283	0.97
3.286	0.38
3.213	0.7
2.761	0.37
3.155	0.92
2.863	0.07
2.876	0.3
2.436	0.27
3.042	0.02
3.405	0.88
2.998	0.4
3.554	0.63
2.848	0.33
2.562	0.35
2.626	0.33
3.622	0.7
3.696	0.75
3.33	0.65
3.001	0.62
3.123	0.01
3.263	0.65
3.511	0.76
3.144	0.97
2.575	0.17
2.519	0.3
3.062	0
3.124	0.51
2.624	0.25
3.149	0.98
2.575	0.2
3.427	0.56
3.091	0.42
2.928	0.5
2.931	0.03
3.462	0.88
3.113	0.95
3.305	0.9
2.996	0.45
3.401	0.46
2.933	0.05
2.765	0.41
2.535	0.3
3.065	0.6
3.395	0.98
2.563	0.19
3.203	0.45
3.374	0.85
2.815	0.13
3.62	0.77
3.602	0.67
2.805	0.25
3.428	0.53
3.576	0.85
2.663	0.45
3.354	0.66
3.61	0.67
3.303	0.95
2.442	0.17
3.839	0.63
3.299	0.3
3.651	0.8
2.926	0.45
3.369	0.57
3.232	0.57
3.577	0.85
2.663	0.29
2.927	0.39
3.298	0.47
3.339	0.55
3.019	0.12
3.26	0.53
3.633	0.77
3.244	0.55
3.372	0.95
3.263	0.93
2.964	0.42
3.082	0.47
3.428	0.83
2.609	0.12
3.512	0.85
3.039	0.38
3.16	0.82
3.41	0.9
2.715	0.1
3.623	0.66
2.532	0.15
3.296	0.59
2.634	0.35
3.344	0.6
3.113	0.72
3.407	0.82
3.436	0.7
3.398	0.64
2.978	0.33
2.668	0.4
3.514	0.82
3.268	0.86
3.245	0.78
2.524	0.18
2.832	0.1
3.582	0.63
3.268	0.1
2.769	0.07
3.176	0.97
3.136	0.35
3.501	0.88
3.158	0.93
3.343	0.49
3.218	0.71
2.414	0.24
3.593	0.7
3.169	0.03
3.561	0.87
2.842	0.43
3.131	0.97
3.434	0.69
3.583	0.61
3.354	0.75
3.182	0.96
3.399	0.95
3.394	0.78
2.551	0.28
3.547	0.72
2.963	0.04
2.581	0.31
2.79	0.33
3.193	0.54
2.751	0.11
3.402	0.82
3.439	0.7
3.656	0.55
3.241	0.68
2.996	0.1
3.109	0.01
2.962	0.85
3.699	0.71
2.888	0.49
2.411	0.17
3.603	0.6
2.824	0.48
2.57	0.36
3.4	0.52
2.858	0.1
3.102	0.35
3.382	0.57
3.652	0.72
2.447	0.2
3.035	0.8
2.752	0.29
3.326	0.89
2.964	0.12
3.005	0.02
3.295	0.6
3.38	0.7
2.748	0.38
2.941	0.26
2.61	0.16
3.426	0.86
3.271	0.7
2.652	0.33
2.604	0.23
2.489	0.27
2.871	0.3
2.531	0.28
3.029	0.27
3.504	0.55
3.208	0.33
2.552	0.23
2.81	0.1
3.7	0.57
3.376	0.82
3.695	0.73
3.308	0.8
2.517	0.22
2.535	0.41
3.514	0.7
2.899	0.29
3.322	0.53
2.733	0.24
2.534	0.14
3.472	0.53
2.598	0.3
3.611	0.85
2.905	0.04
2.787	0.07
2.841	0.45
2.907	0.3
3.174	0
2.982	0.06
3.397	0.83
3.122	0.85
3.114	0
2.665	0.15
3.42	0.9
3.498	0.63
2.711	0.37
2.944	0.33
3.174	0.9
3.519	0.8
3.554	0.28
2.617	0.2
3.607	0.7
3.518	0.87
2.602	0.15
2.951	0.09
3.506	0.83
2.677	0.16
3.734	0.66
3.544	0.56
3.027	0.4
3.176	0.92
3.723	0.85
2.478	0.25
3.262	0.97
2.967	0.03
3.353	0.91
3.247	0.3
2.687	0.12
2.529	0.33
3.297	0.65
3.373	0.29
2.507	0.3
2.821	0.2
2.837	0.05
2.489	0.26
2.805	0.4
3.732	0.62
2.958	0.04
3.223	0.95
3.461	0.33
3.316	0.85
3.192	0.61
2.984	0.45
2.659	0.22
3.543	0.82
3.299	0.7
3.008	0.03
3.755	0.68
2.879	0.45
3.565	0.7
3.522	0.88
2.92	0.01
2.811	0.17
3.401	0.85
3.634	0.9
3.389	0.91
3.734	0.6
3.416	0.53
3.692	0.77
3.156	0.6
3.789	0.5
3.041	0.02
3.548	0.85
3.299	0.79
3.144	0.8
2.321	0.2
3.527	0.63
3.413	0.5
3.101	0.65
3.623	0.76
2.603	0.23
3.5	0.75
3.144	0.32
3.042	0.2
2.69	0.35
3.448	0.84
3.374	0.88
3.584	0.8
3.402	0.68
3.151	0.97
3.279	0.45
2.556	0.37
3.154	0
3.4	0.53
3.331	0.5
3.507	0.72
2.927	0.02
2.769	0.3
3.217	0.57
3.151	0.57
3.387	0.9
3.623	0.6
3.663	0.65
3.27	0.6
3.338	0.94
3.601	0.72
2.738	0.25
3.125	0.99
2.455	0.25
3.179	0.97
2.582	0.33
2.615	0.3
2.936	0.34
2.528	0.35
3.531	0.78
3.694	0.76
2.595	0.39
3.648	0.68
3.641	0.55
3.405	0.24
3.529	0.56
3.441	0.57
3.457	0.71
3.47	0.89
3.323	0.86
3.161	0.6
2.834	0.28
2.489	0.28
3.106	0.77
2.986	0.05
3.081	0.41
3.392	0.65
3.625	0.86
3.515	0.71
3.317	0.45
2.709	0.27
3.457	0.8
2.862	0.15
3.073	0.41
2.963	0.25
3.007	0.5
2.719	0.43
3.353	0.95
2.77	0.43
3.28	0.53
2.965	0.04
2.591	0.15
3	0.03
3.288	0.65
3.409	0.89
2.795	0.21
3.463	0.75
3.516	0.76
3.286	0.1
3.581	0.55
3.038	0.37
2.797	0.13
2.588	0.12
3.621	0.5
3.06	0.53
3.379	0.43
2.88	0.04
3.531	0.82
2.492	0.27
2.77	0.41
2.715	0.28
2.636	0.2
3.385	0.76
3.288	0.55
2.92	0.03
3.374	0.57
2.677	0.37
2.827	0.08
3.653	0.83
3.046	0.55
3.445	0.68
3.164	0.73
2.511	0.4
3.558	0.72
3.089	0
3.627	0.85
3.437	0.6
2.659	0.12
3.384	0.9
2.844	0.15
3.124	0.63
3.564	0.85
2.77	0.09
2.638	0.19
2.684	0.35
2.843	0.36
3.418	0.65
2.513	0.28
2.831	0.32
3.444	0.9
3.272	0.6
3.08	0.99
3.13	0.55
3.141	0
3.433	0.47
2.973	0.47
3.29	0.95
3.019	0.53
2.627	0.16
3.309	0.43
2.959	0.33
2.483	0.15
3.02	0.9
2.777	0.24
3.003	0.43
3.206	0.68
3.321	0.9
3.439	0.78
3.39	0.53
3.425	0.83
3.457	0.7
3.036	0
2.574	0.28
2.657	0.42
3.196	0.7
3.803	0.85
2.753	0.28
3.105	0.53
3.261	0.95
2.802	0.44
3.46	0.69
3.146	0
3.645	0.68
3.228	0.99
2.718	0.4
3.406	0.68
3.072	0
3.23	0
3.02	0
3.114	0.53
2.998	0.53
3.185	0.97
2.741	0.32
3.024	0.04
2.611	0.12
2.673	0.31
3.397	0.8
2.67	0.25
2.695	0.2
3.395	0.75
2.786	0.17
3.569	0.82
3.238	0
2.565	0.35
3.601	0.73
3.381	0.91
3.544	0.74
3.095	0.55
3.295	0.55
2.749	0.33
2.88	0.54
3.226	0.54
2.683	0.33
3.164	0.74
3.253	0.93
2.991	0
3.475	0.57
3.244	0.45
3.152	0.55
2.822	0.06
2.972	0.38
3.551	0.57
3.153	0.82
3.562	0.46
2.838	0.05
3.51	0.72
3.361	0.8
2.888	0.07
3.012	0.42
3.214	0.37
3.457	0.84
2.948	0.42
3.256	0.68
3.046	0.87
3.283	0.82
3.548	0.75
2.758	0.23
2.583	0.37
2.758	0.1
2.469	0.22
3.279	0.57
3.342	0.5
2.692	0.2
3.489	0.57
3.073	0.57
3.33	0.86
3.195	0.97
3.646	0.87
2.846	0.2
3.406	0.82
3.062	0.4
2.619	0.35
2.688	0.3
2.652	0.28
2.855	0.07
3.363	0.68
2.748	0.1
2.692	0.1
3.433	0.86
3.402	0.73
3.533	0.71
3.3	0.53
3.55	0.4
2.959	0.03
3.261	0.93
3.459	0.33
2.95	0.47
2.933	0.03
3.627	0.8
3.523	0.59
2.791	0.49
3.474	0.53
2.807	0.1
3.29	0.15
2.914	0.28
2.632	0.12
3.532	0.81
2.912	0.15
3.275	0.9
2.656	0.35
3.346	0.88
3.185	0.51
3.133	0.98
3.446	0.52
3.467	0.78
3.304	0.88
3.419	0.64
3.31	0.76
3.534	0.72
3.211	0.5
2.631	0.44
3.501	0.43
3.282	0.6
3.172	0.98
3.406	0.9
2.804	0.07
2.914	0.56
2.521	0.2
2.724	0.25
2.471	0.27
3.508	0.85
2.805	0.3
3.465	0.77
2.793	0.07
3.334	0.9
2.505	0.15
3.128	0.62
2.557	0.35
2.555	0.33
3.28	0
2.6	0.3
2.584	0.23
3.41	0.93
3.234	0.95
2.63	0.3
2.992	0.1
2.495	0.15
2.971	0.57
3.482	0.7
2.653	0.28
2.653	0.19
2.838	0.45
3.358	0.88
2.81	0.06
2.806	0.43
2.578	0.13
3.345	0.55
3.335	0.62
3.152	0.96
3.121	0
3.097	0
3.048	0.53
3.287	0.88
2.876	0.5
2.997	0.02
2.945	0.55
3.368	0.84
2.884	0.03
3.328	0.23
2.715	0.36
2.48	0.17
3.062	0.08
3.107	0.45
3.226	0.03
3.124	0.78
3.031	0.55
3.017	0.07
3.452	0.6
2.615	0.43
3.527	0.9
3.43	0.7
3.03	0.45
2.491	0.27
3.589	0.8
3.249	0.72
3.425	0.57
2.746	0.09
3.227	0.6
3.471	0.8
3.094	0.36
2.879	0.1
3.028	0.68
3.556	0.6
3.042	0.22
2.898	0.07
2.76	0.07
3.156	0.63
2.512	0.16
3.307	0.75
3.099	0.93
3.461	0.15
3.479	0.83
3.266	0.51
3.691	0.89
3.108	0
3.038	0.03
3.267	0.88
2.939	0.65
3.375	0.68
3.091	0.57
3.44	0.86
3.327	0.35
3.413	0.68
3.199	0.55
3.598	0.35
3.387	0.88
3.188	0.97
3.45	0.68
2.638	0.15
2.336	0.2
3.211	0.4
3.318	0.67
3.238	0.9
2.519	0.32
2.924	0.38
3.139	0.98
2.983	0.47
2.812	0.4
3.263	0.3
2.929	0.5
2.845	0.36
2.89	0.29
3.384	0.48
3.283	0.74
3.59	0.88
3.153	0.98
2.888	0.06
3.246	0.64
2.576	0.13
3.248	0.47
2.563	0.3
3.46	0.62
3.336	0.83
3.154	0.48
3.408	0.4
3.493	0.6
2.591	0.22
3.183	0.85
3.723	0.5
3.07	0.03
3.611	0.71
2.662	0.35
3.409	0.47
3.312	0.8
2.842	0.13
3.231	0.48
2.619	0.33
2.788	0.11
3.395	0.85
3.539	0.9
2.759	0.1
3.601	0.51
3.386	0.92
3.283	0.88
3.311	0.78
2.606	0.37
2.769	0.46
3.384	0.8
3.659	0.7
3.432	0.71
3.305	0.5
3.39	0.66
2.446	0.23
2.816	0.08
2.938	0.28
3.633	0.7
2.907	0.05
2.473	0.28
2.795	0.31
3.121	0.99
3.209	0.98
2.734	0.41
2.824	0.13
2.981	0
3.237	0.4
2.859	0.52
3.018	0
2.52	0.15
3.285	0.88
3.326	0.6
3.298	0.93
3.006	0.68
2.734	0.44
2.419	0.23
2.909	0.43
3.642	0.61
3.211	0.83
2.48	0.19
3.412	0.72
3.405	0.85
2.801	0.48
3.085	0.57
2.588	0.13
3.357	0.81
3.816	0.63
3.083	0.62
3.247	0.88
3.284	0.95
3.521	0.7
3.634	0.88
2.99	0.57
3.326	0.66
3.167	0.44
2.328	0.2
3.045	0.03
3.412	0.7
3	0.35
2.956	0.68
3.055	0.98
3.291	0.03
3.436	0.58
2.922	0.53
3.461	0.63
3.31	0.66
3.517	0.8
2.861	0.33
3.484	0.92
2.797	0.4
3.088	0.55
3.545	0.68
3.107	0.05
3.346	0.42
3.639	0.37
2.485	0.28
2.524	0.2
3.626	0.78
2.859	0.25
3.009	0.43
2.545	0.23
3.46	0.9
3.142	0.03
2.588	0.15
2.578	0.32
3.121	0.7
3.515	0.6
3.182	0.72
2.612	0.17
3.047	0.53
3.28	0.88
3.367	0.95
3.384	0.83
2.539	0.2
3.53	0.5
2.389	0.23
3.052	0.65
3.096	0.37
2.6	0.15
3.178	0.22
3.617	0.71
3.101	0.41
3.113	0
2.864	0.04
3.296	0.97
2.935	0.46
2.491	0.17
3.195	0.55
2.823	0.47
3.492	0.8
2.955	0.53
3.453	0.7
3.647	0.68
3.496	0.95
3.356	0.9
3.117	0
3.001	0
3.421	0.7
3.552	0.6
3.485	0.65
3.199	0.47
3.073	0.4
3.05	0.84
3.504	0.6
3.506	0.82
3.662	0.68
3.049	0.55
2.67	0.33
2.903	0.05
3.471	0.81
2.555	0.35
3.243	0.58
3.297	0.49
2.785	0.15
3.302	0.07
2.544	0.15
3.189	0.5
3.256	0.4
2.614	0.13
3.643	0.5
3.276	0.38
2.794	0.07
3.416	0.59
2.514	0.2
2.632	0.37
2.601	0.23
3.033	0.37
3.222	0.77
2.521	0.18
2.888	0.51
3.468	0.7
2.882	0.47
3.356	0.72
3.126	0.63
2.635	0.3
3.324	0.73
3.337	0.8
3.358	0.53
2.636	0.28
3.212	0.17
2.867	0.3
2.979	0.3
3.306	0.92
2.911	0.32
3.149	0.43
3.065	0.53
3.505	0.67
3.844	0.83
3.357	0.86
3.249	0.45
3.366	0.61
3.231	0.91
3.261	0.69
3.486	0.82
2.961	0.35
2.61	0.13
3.077	0.02
2.492	0.17
3.516	0.69
3.624	0.59
3.582	0.7
2.805	0.39
2.843	0.07
3.334	0.6
3.118	0.68
3.648	0.55
3.245	0.97
3.038	0.55
2.947	0.4
3.282	0.9
2.754	0.15
2.58	0.38
3.307	0.92
3.585	0.77
3.337	0.85
3.092	0.6
2.977	0.05
3.483	0.77
3.271	0.4
3.519	0.32
3.53	0.43
3.545	0.94
3.174	0.95
3.573	0.85
3.268	0.7
3.255	0.52
3.117	0.03
3.064	0.46
3.259	0.89
3.31	0.69
2.672	0.38
3.428	0.88
2.737	0.1
3.169	0.29
2.634	0.28
3.245	0
3.56	0.72
3.335	0.93
3.371	0.94
3.282	0.65
2.933	0.28
2.595	0.12
3.272	0.5
2.821	0.5
2.775	0.47
3.271	0.55
2.66	0.25
3.35	0.47
3.123	0
3.26	0.94
3.024	0.99
2.39	0.22
3.37	0.53
3.201	0
2.75	0.4
2.612	0.14
3.247	0.8
3.556	0.67
2.565	0.2
2.736	0.28
2.818	0.49
2.937	0.46
3.261	0.82
3.338	0.7
3.228	0.13
3.314	0.62
3.447	0.57
3.074	0.97
3.337	0.72
2.822	0.38
2.86	0.4
2.966	0.4
2.835	0.31
3.475	0.68
3.103	0.97
3.417	0.68
2.896	0.05
3.553	0.82
3.169	0.49
3.578	0.84
3.284	0.92
3.301	0.93
3.338	0.45
2.715	0.18
2.567	0.36
3.538	0.7
3.256	0.53
2.615	0.13
3.286	0.7
2.729	0.38
2.498	0.27
3.357	0.33
2.669	0.23
3.227	0.93
3.369	0.9
3.414	0.58
2.98	0.02
2.7	0.13
3.204	0.65
3.402	0.89
3.142	0.94
3.336	0.85
3.35	0.88
3.226	0.55
2.661	0.23
3.551	0.67
2.639	0.25
3.617	0.84
3.297	0.96
2.423	0.23
3.058	0
2.932	0.06
3.481	0.9
3.267	0.41
2.327	0.2
3.512	0.57
3.219	0.96
3.038	0.45
3.266	0.97
3.607	0.88
2.686	0.3
3.245	0.6
2.807	0.06
3.621	0.68
3.653	0.64
3.137	0.97
2.565	0.36
2.921	0.53
2.909	0.05
2.372	0.21
3.002	0.3
3.184	0.85
3.743	0.63
3.228	0.65
2.486	0.17
2.844	0.42
2.604	0.2
2.836	0.43
2.63	0.22
3.478	0.88
2.864	0.4
2.543	0.25
2.5	0.4
3.48	0.87
2.784	0.17
3.571	0.68
3.695	0.7
3.697	0.69
2.534	0.28
3.121	0.03
3.543	0.72
2.907	0.46
3.221	0
2.593	0.25
3.204	0.99
3.279	0.96
3.386	0.57
2.853	0.49
3.308	0.9
2.698	0.46
3.397	0.87
3.534	0.7
3.281	0.56
3.359	0.43
3.518	0.88
3.073	0.28
2.682	0.12
3.23	0.95
3.021	0.04
3.5	0.77
3.424	0.95
3.348	0.12
3.394	0.08
2.45	0.17
2.929	0.34
3.567	0.85
3.466	0.8
3.673	0.7
2.985	0.47
3.035	0
3.544	0.86
3.216	0.7
2.859	0.3
3.512	0.81
2.917	0.15
2.476	0.25
3.62	0.6
3.709	0.45
2.938	0.05
2.655	0.4
3.471	0.9
3.246	0.59
3.165	0.95
2.573	0.13
2.579	0.17
3.058	0.55
3.473	0.95
2.808	0.07
3.476	0.39
2.941	0.28
2.899	0.05
2.517	0.26
3.557	0.55
3.107	0.28
3.069	0
3.09	0.01
3.463	0.68
3.612	0.65
3.472	0.47
2.82	0.28
3.559	0.46
2.936	0.29
2.64	0.35
2.434	0.25
3.654	0.76
3.303	0.47
3.049	0.03
3.291	0.95
2.41	0.17
3.405	0.71
3.041	0.5
3.218	0.3
3.047	0
2.655	0.23
2.487	0.16
3.709	0.7
3.459	0.77
2.685	0.44
3.188	0.14
3.146	0.97
3.054	0.04
2.83	0.05
3.406	0.42
2.492	0.15
2.877	0.5
3.02	0.67
3.107	0.24
3.67	0.84
3.291	0
3.309	0.7
2.821	0.09
2.773	0.27
2.673	0.17
3.02	0.15
3.58	0.65
2.53	0.4
2.995	0
3.092	0.97
3.318	0.93
2.501	0.26
3.232	0.15
3.784	0.6
3.638	0.57
2.758	0.3
3.57	0.62
3.245	0.83
3.759	0.7
3.729	0.49
2.878	0.38
3.282	0.67
2.932	0.36
3.323	0.96
2.614	0.38
2.978	0.15
3.341	0.94
3.404	0.6
3.112	0.55
2.762	0.47
3.177	0.34
3.144	0.95
2.903	0.45
2.809	0.31
3.128	0.34
2.861	0.11
3.447	0.8
2.769	0.09
3.297	0.82
3.43	0.73
2.939	0.45
2.992	0.02
3.454	0.7
2.87	0.19
2.849	0.4
2.622	0.23
3.67	0.77
3.536	0.67
3.423	0.55
3.432	0.88
2.457	0.27
2.892	0.37
3.507	0.77
2.537	0.3
2.865	0.25
2.657	0.12
3.777	0.45
2.527	0.22
2.721	0.1
3.594	0.65
3.166	0.9
3.347	0.73
3.581	0.77
2.653	0.35
3.134	0.88
3.251	0.95
3.289	0.64
3.167	0.03
3.389	0.57
3.102	0.33
2.8	0.07
3.366	0.53
2.644	0.12
2.65	0.23
3.121	0.6
3.269	0.45
2.904	0.42
3.278	0.53
2.641	0.21
3.488	0.62
3.695	0.75
2.857	0.5
3.265	0.97
3.094	0.99
3.041	0.05
3.197	0.3
3.526	0.9
3.065	0.81
2.997	0.33
3.574	0.6
3.538	0.81
2.965	0.45
3.605	0.72
3.193	0.96
3.297	0.89
3.896	0.62
3.531	0.73
2.605	0.43
3.238	0.95
3.403	0.47
2.981	0.18
3.077	0.28
3.072	0.42
2.956	0.5
3.347	0.85
2.621	0.29
3.328	0.88
3.606	0.57
3.345	0.27
3.185	0.5
3.023	0.33
3.306	0.95
2.693	0.1
3.304	0.91
3.162	0.45
2.628	0.38
3.538	0.75
3.146	0.88
2.524	0.15
2.734	0.3
3.126	0.97
3.249	0
3.295	0.66
3.131	0.74
3.262	0.81
2.58	0.13
3.502	0.84
2.686	0.25
3.065	0.33
3.246	0.05
3.606	0.62
3.094	0
2.712	0.35
2.624	0.4
3.273	0.59
3.478	0.78
2.365	0.22
2.926	0.07
2.685	0.35
3.715	0.88
2.929	0.05
3.317	0.78
2.718	0.15
3.462	0.68
2.654	0.4
3.498	0.71
2.942	0.38
2.596	0.15
2.824	0.4
3.084	0.85
2.793	0.38
3.52	0.76
3.388	0.88
3.118	0.57
3.367	0.62
3.127	0.27
3.067	0.72
2.914	0.45
3.791	0.7
3.523	0.72
3.191	0.87
3.327	0.47
2.605	0.15
3.313	0.68
3.203	0.38
2.613	0.33
3.235	0.94
3.371	0.96
3.467	0.4
2.526	0.2
3.018	0.55
3.011	0.42
3.507	0.67
3.259	0.43
2.699	0.45
3.227	0.78
3.398	0.42
3.473	0.53
3.101	0.42
3.207	0
3.364	0.87
2.949	0.1
3.494	0.9
3.627	0.7
2.669	0.42
2.55	0.13
3.373	0.78
3.081	0.67
3.149	0.95
3.411	0.33
3.05	0.52
2.774	0.07
2.996	0.06
3.477	0.7
3.2	0.47
2.956	0.03
3.288	0.95
2.863	0.11
3.137	0.53
3.442	0.65
2.994	0.03
3.365	0.9
3.092	0.63
3.187	0.75
3.44	0.5
3.535	0.75
2.91	0.43
2.709	0.12
3.718	0.66
2.976	0.03
3.699	0.66
3.268	0.83
3.451	0.56
3.255	0.65
2.916	0.55
3.409	0.6
2.825	0.25
3.093	0.1
3.066	0.97
2.834	0.11
3.528	0.31
3.244	0.85
2.842	0.05
3.224	0.44
3.186	0.3
3.069	0.45
3.171	0.03
2.791	0.2
2.838	0.43
3.203	0.03
2.932	0.25
3.341	0.62
3.51	0.77
3.363	0.95
2.799	0.4
3.708	0.73
2.686	0.17
3.446	0.55
2.955	0.3
2.604	0.24
3.455	0.78
3.375	0.9
3.384	0.64
3.367	0.6
2.823	0.38
2.482	0.15
3.495	0.6
3.55	0.9
2.744	0.45
3.142	0
2.911	0.54
3.229	0.82
3.595	0.82
3.311	0.9
2.897	0.34
3.129	0.47
3.706	0.57
3.31	0
3.554	0.8
2.629	0.13
3.324	0.9
3.145	0.57
3.666	0.7
3.686	0.76
2.557	0.25
2.96	0.43
3.353	0.87
2.809	0.42
3.519	0.62
2.957	0.23
2.715	0.33
3.715	0.68
3.199	0.99
3.177	0.53
3.396	0.47
2.615	0.26
3.692	0.67
3.024	0.03
2.834	0.35
3.143	0.99
2.77	0.33
3.787	0.87
3.186	0.4
2.562	0.13
3.239	0.57
2.959	0.39
2.523	0.15
3.293	0.82
3.404	0.62
2.59	0.3
2.783	0.25
2.846	0.12
2.417	0.17
3.468	0.8
2.633	0.23
2.425	0.17
3.677	0.62
3.375	0.72
2.914	0.3
2.682	0.1
3.303	0.9
3.19	0.54
2.704	0.37
2.707	0.42
2.783	0.07
3.265	0.9
3.513	0.65
2.782	0.38
3.315	0.88
3.302	0.57
2.923	0.41
2.828	0.23
3.537	0.56
3.229	0.59
3.239	0.78
2.716	0.1
2.939	0
3.381	0.95
3.339	0.88
3.231	0.97
3.233	0.93
2.814	0.28
3.353	0.88
2.502	0.4
3.395	0.74
3.351	0.93
3.323	0
2.791	0.45
3.39	0.33
3.608	0.67
3.512	0.55
2.864	0.07
2.885	0.4
3.471	0.85
3.398	0.7
3.429	0.75
3.247	0.23
2.68	0.11
3.255	0.66
3.035	0.04
2.59	0.38
3.405	0.77
3.189	0.97
3.198	0.4
3.969	0.8
3.592	0.83
2.765	0.23
2.982	0.65
2.89	0.44
2.642	0.33
2.472	0.26
3.535	0.41
3.552	0.66
3.239	0.99
3.283	0.84
3.2	0.95
2.731	0.43
2.936	0.05
2.916	0.05
2.662	0.3
3.565	0.77
3.722	0.8
3.512	0.75
3.065	0.04
2.768	0.47
3.33	0.4
2.98	0.2
[truncated: 6,749 more rows]

## Sheet: Fig. S1c
Egb	n
1.258	0.42
1.235	0.15
1.072	0.11
1.115	0.97
1.296	0.47
1.006	0.31
1.138	0.92
0.98	0.67
1.211	0.62
1.235	0.33
0.874	0.62
1.068	0.17
1.212	0.3
1.193	0.2
1.147	0.15
1.17	0.4
1.159	0.72
1.047	0.33
1.313	0.7
1.278	0.66
0.914	0.15
1	0.35
1.054	0.23
1.276	0.95
1.248	0.91
1.094	0.79
1.254	0.92
1.375	0.29
0.974	0.94
1.329	0.69
1.092	0.55
1.002	0.31
1.052	0.03
1.325	0.36
1.098	0.9
1.388	0.41
1.263	0.29
1.219	0.18
1.199	0.17
0.986	0.1
1.262	0.67
1.053	0.97
1.285	0.64
1.245	0.21
1.25	0.67
0.897	0.62
1.05	0.75
1.248	0.6
0.9	0.44
1.502	0.34
1.328	0.47
0.949	0.04
1.284	0.09
1.123	0.7
1.19	0.65
1.25	0.46
0.76	0
1.266	0.5
1.284	0.1
1.07	0.19
1.126	0.83
0.737	0.54
0.974	0.69
1.055	0.46
1.271	0.53
0.809	0.08
1.21	0
1.192	0.5
1.006	0.7
1.128	0
1.145	0.67
0.877	0.17
1.054	0
1.24	0.72
1.092	0.17
1.289	0.88
0.871	0.83
0.86	0.09
0.982	0.6
1.133	0.2
1.096	0.72
1.24	0.81
0.937	0.12
1.23	0.43
1.1	0.62
1.259	0.03
0.863	0.42
1.206	0.15
1.142	0.36
1.047	0.16
1.265	0.45
1.129	0
0.843	0.94
1.225	0.35
1.309	0.3
1.2	0.03
0.852	0.5
1.152	0.85
1.108	0.81
1.214	0.88
1.282	0.57
1.219	0.25
1.282	0.29
0.865	0.42
1.275	0.36
1.271	0.14
0.879	0.42
0.918	0.09
0.861	0.57
1.2	0.19
1.168	0.42
0.885	0.06
1.314	0.09
0.698	0.52
1.102	0.09
1.248	0.44
1.216	0.84
1.318	0.38
1.642	0.88
1.254	0.81
1.077	0.27
1.309	0.21
1.178	0.79
1.061	0.33
0.924	0.17
0.937	0.58
1.309	0.4
1.122	0.54
1.088	0.67
1.109	0.55
0.898	0.91
1.112	0.9
1.278	0.17
1.096	0.67
1.064	0.87
1.213	0.77
1.057	0.42
1.199	0.23
1.183	0.55
1.259	0.2
1.256	0.08
1.198	0.3
0.828	0.57
1.083	0.25
1.236	0.83
0.957	0.88
1.133	0.29
1.167	0.85
1.185	0.37
1.07	0.41
0.985	0.14
1.3	0.08
0.867	0.08
0.958	0.25
1.144	0.08
1.299	0.52
1	0.65
1.037	0.56
1.008	0.16
1.277	0.62
1.254	0.06
1.26	0.44
1.253	0.67
1.274	0.9
1	0.89
1.137	0.36
0.932	0.58
1.29	0.17
1.112	0.78
1.305	0.05
0.928	0.9
1.497	0.42
1.298	0.91
1.19	0.72
1.231	0.92
1.192	0.85
1.108	0.5
1.016	0.88
1.296	0.62
1.002	0.89
1.243	0.23
0.986	0.12
0.895	0.91
1.141	0.36
1.465	0.28
1.271	0.92
1.051	0.86
1.324	0.62
0.988	0.62
1.157	0.32
0.995	0.88
1.219	0.03
1.113	0.22
1.39	0.31
1.195	0.19
1.313	0.93
1.248	0.11
1.072	0.8
1.204	0.35
1.323	0.61
1.202	0.81
1.23	0.29
1.229	0.59
1.246	0.97
1.119	0.39
1.184	0.78
1.045	0.81
0.939	0.92
1.306	0.67
1.02	0
1.166	0.05
1.402	0.56
1.302	0.6
0.924	0.88
1.283	0.75
0.932	0.33
0.987	0.88
1.099	0.9
0.951	0.47
0.94	0.9
1.157	0.5
1.067	0.81
1.302	0.05
1.059	0.5
1.19	0.81
0.983	0.4
1.014	0.2
1.165	0.88
1.028	0.58
1.086	0.03
1.31	0.97
1.015	0.34
0.924	0.62
0.859	0.55
1.208	0.38
1.238	0.28
0.984	0.8
1.194	0.35
0.957	0.38
1.287	0.88
0.819	0.07
1.199	0.22
1.265	0.71
1.152	0.09
1.212	0.18
1.32	0.83
1.388	0.66
0.977	0.37
1.027	0.69
0.962	0.42
1.31	0.21
1.023	0.83
1.358	0.58
1.047	0.08
1.245	0.06
1.034	0.84
1.034	0.08
0.857	0.6
0.882	0.12
1.129	0.7
1.039	0.81
1.04	0.88
0.898	0.63
1.281	0.97
1.043	0.92
0.987	0.66
0.935	0.66
1.11	0.52
0.984	0.17
0.942	0.56
1.316	0.94
1.28	0.31
1.143	0.55
1.184	0.19
1.26	0.71
1.213	0.54
1.244	0.72
1.38	0.75
1	0.75
1.225	0.5
1.237	0.07
1.143	0.62
1.117	0.69
0.773	0.46
1.157	0.84
1.239	0.27
1.322	0.61
0.917	0.65
1.169	0.69
0.939	0.67
1.424	0.62
1.286	0.79
0.812	0.44
1.168	0.86
1.163	0.33
1.066	0.62
1.186	0
1.149	0.3
1.195	0.34
1.176	0.78
0.938	0.5
1.078	0.06
1.349	0.5
1.303	0.39
1.299	0.61
1.266	0.1
1.269	0.95
1.202	0.98
0.991	0.89
1.175	0.65
1.319	0.53
1.035	0.77
1.139	0.08
1.02	0.11
1.326	0.38
1.003	0.04
1.273	0.5
1.116	0.75
1.2	0.47
1.21	0.66
1.312	0.78
1.058	0.09
0.906	0.17
1.051	0.42
1.147	0.73
1.238	0.83
1.129	0.35
1.212	0.06
1.191	0.12
0.996	0.87
0.888	0.56
1.133	0.46
1.295	0.57
1.174	0.67
1.33	0.65
1.073	0.28
1.082	0.3
1.005	0.92
1.135	0.08
1.169	0.28
1.038	0.45
1.054	0.79
1.04	0.43
1.296	0.73
1.281	0.96
1.048	0.79
0.755	0.52
1.255	0.27
1.18	0.58
1.149	0.2
1.282	0.45
0.996	0.2
1.138	0.17
1.185	0.35
1.08	0.87
1.129	0.8
1.076	0.83
1.036	0.27
0.827	0.08
1.186	0.44
1.186	0.31
1.28	0.9
1.069	0.44
1.227	0.55
0.955	0.42
1.011	0.83
1.129	0.22
1.053	0.56
0.898	0.53
1.181	0.27
0.885	0.05
1.259	0.6
1.107	0.8
1.213	0.1
1.144	0.58
1.215	0.03
0.95	0.35
1.258	0.55
1.087	0.69
1.198	0.35
1.097	0.85
1.307	0.27
1.255	0.44
1.147	0.5
1.215	0.92
0.998	0.12
1.222	0.72
1.127	0.7
1.227	0.05
1.031	0.33
1.318	0.46
1.303	0.22
1.171	0.92
1.024	0.38
1.075	0.85
1.131	0.79
1.107	0.72
1.303	0.98
0.875	0.54
1.221	0.72
1.326	0.3
1.213	0.08
1.203	0.73
1.05	0.88
0.89	0.92
1.087	0.97
1.156	0.77
1.02	0.52
1.083	0.67
1.305	0.8
1.295	0.08
0.987	0.21
1.245	0.54
1.323	0.96
1.127	0.03
1.122	0.19
1.343	0.3
1.23	0.25
1.249	0.47
1.316	0.17
1.303	0.69
1.216	0.67
1.294	0.97
1.051	0.34
1.017	0.19
1.168	0.19
1.088	0.19
1.034	0.5
1.175	0.86
0.824	0.94
1.272	0.31
1.255	0.45
1.239	0.17
1.217	0.54
1.512	0.15
0.843	0.42
1.324	0.47
1.232	0.17
1.001	0.46
1.262	0.65
0.9	0.94
1.106	0.32
1.174	0.82
1.103	0.77
0.913	0.05
1.182	0.72
1.292	0.92
0.779	0.97
1.287	0.86
0.938	0.25
1.291	0.44
1.139	0.03
1.127	0.35
1.297	0.03
0.965	0.35
0.893	0.08
0.886	0.05
1.176	0.8
1.118	0.56
1.152	0.03
1.117	0.31
0.964	0.9
1.095	0.75
0.812	0.96
1.242	0.38
1.196	0.35
1.006	0.15
1.174	0.25
1.188	0.69
0.926	0.62
1.29	0.33
1.33	0.69
1.153	0.78
1.11	0.7
1.358	0.5
1.058	0.6
1.261	0.19
1.102	0.19
1.542	0.35
1.289	0
0.921	0.17
0.858	0.93
1.258	0.12
1.239	0
1.091	0.75
0.999	0.05
0.993	0.45
1.21	0.47
0.85	0
0.841	0.03
1.289	0.75
0.927	0.94
1.188	0.17
1.308	0.72
1.348	0.5
1.283	0.5
1.023	0.46
1.043	0.25
1.047	0.17
0.809	0.58
0.854	0.44
0.989	0.64
0.769	0
1.137	0.4
0.825	0.43
1.146	0.38
1.027	0.25
1.265	0.58
1.041	0.15
1.011	0.58
1.045	0.19
1.27	0.56
0.995	0.19
1.074	0.81
0.905	0.92
1.3	0.57
1.304	0.09
1.196	0.79
1.047	0.67
1.272	0.08
0.761	0.55
1.143	0.83
1.192	0.69
1.233	0.54
0.885	0.62
0.931	0.4
1.252	0.8
1.235	0.46
0.892	0.44
0.966	0.05
0.892	0.11
0.979	0.9
1.306	0.53
0.951	0.85
0.849	0.95
1.144	0.47
1.004	0.3
1.293	0.23
1.048	0.42
0.872	0.95
1.108	0.78
0.957	0.07
0.94	0.19
0.923	0.89
0.791	0.97
0.898	0.9
1.245	0.67
1.12	0.08
1.188	0.8
1.084	0.21
1.248	0.35
1.306	0.47
0.746	0.04
1.304	0.28
1.118	0.31
0.929	0.9
1.023	0.94
0.852	0.07
1.297	0.65
0.922	0.68
0.814	0.97
0.976	0.86
1.461	0.35
1.262	0.56
1.081	0.3
1.097	0.53
0.918	0.08
1.219	0.6
1.174	0.81
1.064	0.79
1.11	0.42
1.135	0.06
1.199	0.31
1.234	0.02
1.533	0.42
1.029	0.81
1.055	0.58
1.258	0.27
1.212	0.92
0.939	0.88
1.065	0.35
1.1	0.78
1.012	0.6
1.102	0.52
1.393	0.67
1.278	0
1.232	0.79
1.062	0.61
0.988	0.21
1.298	0.25
0.956	0.11
1.292	0.71
1.284	0.28
0.863	0.12
0.952	0.03
1.264	0.85
1.206	0.16
1.069	0.3
1.227	0.89
1.244	0.38
0.789	0.57
0.914	0.91
1.152	0.11
0.815	0.08
1.011	0.42
1.04	0.12
1.112	0.21
1.322	0.17
1.276	0.21
1.29	0.35
1.185	0.36
1.281	0.16
1.066	0.33
1.092	0.08
1.238	0.1
1.317	0.42
1.037	0.79
1.267	0.85
0.837	0.03
0.974	0.33
1.094	0.91
1.146	0.55
1.054	0.78
1.241	0.36
1.297	0
1.253	0.32
1.193	0.53
1.307	0.62
1.087	0.11
1.328	0.12
1.088	0
0.773	0.06
1.075	0.81
1.046	0.56
1.319	0.73
1.088	0.95
1.095	0.08
1.232	0.52
1.136	0.19
1.074	0.78
1.193	0.46
1.231	0.96
1.197	0.21
1.282	0.89
1.145	0.79
0.89	0.57
1.277	0.18
0.88	0.08
1.097	0.17
1.014	0.03
1.139	0.48
0.92	0.15
1.209	0.68
0.97	0.17
1.195	0.23
0.786	0.45
0.972	0.94
1.127	0.78
1.158	0.59
1.132	0.29
1.292	0.77
1.512	0.05
1.056	0.5
1.315	0.5
1.213	0.14
1.36	0.56
1.015	0.11
0.998	0.23
1.229	0.44
1.151	0.91
0.929	0.41
1.287	0.14
1.126	0.75
1.09	0.42
0.986	0.17
1.074	0.58
1.111	0.07
1.073	0.5
0.895	0.9
1.285	0.45
1.289	0.71
1.034	0.23
1.053	0.83
0.97	0.84
0.946	0.2
1.059	0.29
1.09	0.17
0.92	0.33
0.971	0.87
1.122	0.29
1.149	0.97
1.106	0.81
1.023	0.67
1.279	0.52
1.085	0.29
1.213	0.61
0.987	0.91
1.026	0.62
1.107	0.75
1.166	0.75
1.147	0.3
0.967	0.25
0.781	0
1.012	0.17
0.86	0.62
0.762	0.98
1.118	0.29
1.288	0.05
1.282	0.5
1.199	0
1.206	0.95
1.187	0.44
1.016	0.75
1.196	0.41
0.898	0.96
1.296	0.85
1.24	0.5
1.266	0.19
0.984	0.84
1.265	0.96
1.353	0.67
1.118	0.22
0.969	0.04
1.38	0.42
1.018	0.71
0.979	0.08
1.266	0.45
0.952	0.04
1.098	0.15
0.822	0.02
1.3	0.36
0.905	0.12
1.271	0.81
1.189	0.72
1.033	0.08
0.829	0.6
0.896	0.46
0.951	0.86
0.93	0.88
0.819	0.58
1.347	0.33
1.1	0.28
1.249	0.2
1.199	0.57
0.984	0.88
1.316	0.62
1.087	0.57
1.347	0.07
1.02	0.83
1.062	0.17
1.178	0.31
1.304	0.62
1.246	0.17
1.301	0.65
1.211	0.85
1.163	0.1
1.137	0.5
1.436	0.33
1.143	0.42
1.145	0.6
1.266	0.71
1.072	0.72
1.27	0.62
1.321	0.33
1.267	0.27
0.927	0.06
1.251	0.92
1.14	0.66
1.12	0
1.179	0.69
1.226	0.56
1.253	0.44
1.206	0.12
0.814	0.5
1.142	0.87
1.302	0.35
1.029	0.92
1.254	0.75
1.258	0.17
1.269	0.57
0.989	0.87
0.893	0
0.959	0.71
1.312	0.45
0.992	0.2
1.044	0.8
0.89	0.03
1.3	0.98
1.078	0.9
0.722	0.98
1.023	0.89
1.253	0.25
1.246	0.35
1.255	0.42
1.326	0.98
0.846	0.08
1.078	0.83
0.985	0.41
0.82	0.54
1.257	0.1
1.074	0.2
1.004	0.06
0.984	0.95
1.278	0.67
1.23	0.4
1.214	0.05
1.161	0.19
0.866	0.03
1.031	0.35
1.105	0.35
1.137	0.96
1.204	0.83
1.355	0.75
0.869	0.48
1.097	0.5
1.042	0.15
1.104	0.88
1.104	0.56
0.796	0.94
1.105	0.78
1.275	0.56
1.261	0.35
1.324	0.69
1.184	0.11
0.96	0.12
1.188	0.97
1.108	0.22
1.03	0.21
1.205	0
1.262	0.05
1.033	0.5
1.008	0.42
1.16	0
1.206	0.3
1.239	0.68
1.098	0.53
1.204	0.75
1.11	0.77
1.097	0.37
1.179	0.86
1.236	0.05
1.097	0.29
1.318	0.92
0.775	0.95
1.219	0.56
1.311	0.46
1.176	0
0.818	0.94
1.074	0.97
0.88	0.05
1.135	0.07
1.156	0.3
1.33	0.54
0.931	0.9
1.092	0.6
1.118	0.33
1.054	0.07
1.131	0.45
1.107	0.5
0.974	0.6
1.254	0.56
1.298	0.1
1.3	0.94
1.23	0.7
1.269	0.83
0.914	0.08
1.063	0.22
1.048	0.81
1.052	0.19
1.311	0.79
1.048	0.88
1.199	0.3
1.2	0.17
1.274	0.45
1.27	0.55
0.939	0.71
1.217	0.2
0.992	0
1.237	0.54
1.095	0.58
1.219	0.31
1.038	0.55
0.897	0.36
0.984	0.2
1.318	0.35
1.147	0.78
1.147	0.69
1.33	0.08
0.842	0.5
1.192	0.17
0.995	0.17
1.177	0.48
1.403	0.8
1.128	0.5
1.173	0.31
1.115	0.79
1.169	0.38
1.028	0.85
0.988	0.63
1.033	0.83
1.614	0.62
1.217	0.4
1.273	0.72
0.869	0.97
1.228	0.92
1.023	0.5
1.313	0.17
1.242	0.46
1.038	0.79
1.344	0.5
1.09	0.88
0.928	0.56
1.019	0.53
1.234	0.6
0.761	0.96
1.091	0.25
1.319	0.22
1.076	0.6
0.864	0.1
1.094	0.75
1.043	0.84
1.272	0.04
1.198	0.29
0.986	0.86
1.041	0.29
0.937	0.65
1.108	0.68
1.028	0.75
1.322	0.3
1.285	0.3
1.011	0.5
1.05	0.85
0.983	0.88
1.294	0.62
1.321	0.42
1.097	0.31
1.182	0.46
1.1	0.1
1.203	0.34
1.183	0.38
1.008	0.85
1.181	0.4
1.345	0.08
1.108	0.75
1.179	0.75
0.957	0.67
0.785	0.03
1.302	0.1
1.139	0.72
1.351	0.35
1.19	0.41
0.949	0.46
1.051	0.47
1.215	0.18
1.165	0.7
1.07	0.44
1.115	0.33
1.186	0.28
1.015	0.19
0.911	0.88
0.922	0.96
0.733	0.03
0.951	0.38
1.136	0.58
1.229	0.6
1.186	0.1
1.068	0.64
1.31	0.44
1.225	0.17
1.25	0.17
1.247	0.95
1.148	0.81
1.228	0.75
1.09	0.67
1.312	0.94
0.786	0.98
1.01	0.13
0.839	0
1.282	0.12
1.109	0.29
0.977	0.93
1.208	0.42
1.216	0.42
1.243	0.97
0.809	0.94
1.251	0.15
1.287	0.93
0.92	0.65
1.021	0.19
1.151	0.6
0.951	0.25
1.167	0.92
1.279	0.82
0.949	0.4
1.31	0.92
1.239	0.19
0.893	0.06
1.173	0.88
1.005	0.29
1.315	0.55
1.163	0.44
1.311	0.5
1.232	0.08
0.932	0.54
1.012	0.5
1.207	0.12
0.89	0.53
1.198	0.84
1.022	0.52
0.828	0.94
1.022	0.58
1.199	0.85
0.942	0.42
1.307	0.38
1.217	0.55
1.208	0.85
1.273	0.16
1.272	0.5
1.036	0.71
1.003	0.66
0.983	0.1
1.183	0.94
1.302	0.31
0.948	0.88
1.419	0.62
0.998	0.19
1.028	0.35
1.162	0.29
1.246	0.04
0.849	0.45
1.078	0.17
1.272	0.3
1.254	0.94
1.275	0.19
1.213	0.12
1.253	0.11
0.836	0.61
0.771	0.52
1.294	0.86
1.122	0.36
1.02	0.92
0.997	0.23
1.318	0.27
1.182	0.6
0.947	0.03
1.327	0.19
1.182	0.18
1.048	0.17
1.15	0.7
1.254	0.7
0.955	0.89
1.12	0.39
1.094	0.65
1.062	0.8
1.236	0.94
1.314	0.19
1.27	0.31
1.073	0.08
1.047	0.27
1.302	0.56
1.154	0.31
1.38	0.83
1.222	0.28
1.05	0.79
0.851	0.5
1.238	0.64
1.134	0.17
1.275	0.1
0.912	0.88
0.979	0.38
1.291	0.93
1.01	0.5
1.255	0.47
0.816	0.45
1.13	0.1
1.293	0.22
0.993	0.92
0.986	0.18
1.268	0.11
1.213	0.73
1.242	0.42
1.228	0.8
1.184	0.22
0.98	0.5
1.259	0.45
1.211	0.45
1.361	0.57
1.232	0.98
1.066	0.35
1.293	0.81
1.062	0.82
1.219	0.62
1.232	0.66
1.161	0.67
1.024	0.84
0.966	0.85
1.151	0.17
1.303	0.85
1.235	0.19
1.316	0.13
1.186	0.23
1.077	0.75
1.228	0.02
1.275	0.08
1.022	0.75
1.437	0.06
1.205	0.12
1.06	0.92
1.048	0.97
1.206	0.75
1.249	0.05
1.233	0.67
1.355	0.5
1.291	0
0.865	0.59
1.01	0.12
1.073	0
1.026	0.1
1.02	0.69
1.207	0.35
1.308	0.39
1.034	0.18
0.931	0.39
1.15	0.72
1.315	0.9
0.994	0.66
0.967	0.08
0.885	0.5
1.005	0.06
1.309	0.35
1.145	0.33
0.979	0.12
0.984	0.21
1.138	0.8
0.996	0.06
1.16	0.9
1.162	0.33
1.341	0.31
1.254	0.85
1.294	0.91
1.196	0.69
1.196	0.2
1.284	0.2
0.798	0.98
1.055	0.75
1.301	0.83
1.276	0.6
0.916	0.08
1.263	0.84
1.188	0.08
1.168	0.63
1.025	0.83
1.284	0.94
1.067	0.71
0.999	0.7
1.063	0.82
0.959	0.67
0.973	0.92
1.211	0.59
1.176	0.07
1.202	0.93
1.028	0.5
1.201	0.41
1.143	0.85
0.909	0.07
1.092	0.58
1.071	0.88
1.199	0.37
1.221	0.12
1.293	0.29
0.963	0.17
1.328	0.69
1.025	0.79
0.764	0.97
1.072	0.5
1.137	0.62
0.896	0.54
1.198	0.88
1.274	0.53
1.242	0.57
1.214	0.58
1.322	0.45
1.129	0.96
1.285	0.56
1.243	0.63
1.043	0.56
1.028	0.72
0.852	0.05
1.239	0.08
1.081	0.44
1.161	0.77
1.298	0.8
1.188	0.34
1.214	0.68
0.959	0.14
1.124	0.4
1.249	0.72
0.986	0.08
1.114	0.6
0.988	0.04
1.303	0.23
1.284	0.71
1.151	0.28
1.25	0.73
1.192	0.12
0.885	0.12
1.035	0.25
0.858	0.55
1.22	0.8
1.299	0.5
0.958	0.58
0.943	0.86
1.312	0.06
1.055	0.14
1.163	0.89
1.21	0.41
1.242	0.12
1.264	0.19
1.154	0.62
1.197	0.55
0.908	0.95
1.177	0.33
1.293	0.53
1.112	0.31
1.215	0.75
1.029	0.66
1.266	0.55
1.254	0.55
1.265	0.1
1.263	0.33
1.156	0.07
1.322	0.71
1.205	0.04
1.149	0.21
1.017	0.45
1.018	0.83
1.185	0.17
0.809	0.45
1.329	0.46
1.172	0.3
1.142	0.85
1.206	0.08
1.197	0.83
1.403	0.5
0.898	0.05
1.097	0.72
1.123	0.47
1.277	0.65
1.191	0.81
1.077	0.96
0.77	0.5
0.901	0.9
0.954	0.69
0.882	0.05
1.152	0.84
1.123	0.08
1.286	0.02
0.874	0.06
0.983	0.21
1.242	0.4
0.975	0.03
0.971	0.15
1.377	0.98
1.049	0.17
1.277	0.07
1.122	0.7
0.8	0
1.289	0.83
1.22	0.08
1.107	0.4
1.292	0.47
1.233	0.12
0.941	0.19
1.237	0.56
1.168	0.83
1.187	0.08
0.938	0.1
0.92	0.16
0.884	0.53
0.889	0.97
1.063	0.12
1.212	0.68
0.822	0.08
1.313	0.21
1.092	0.33
0.917	0.12
1.32	0.4
1.038	0.38
0.959	0.25
1.103	0.69
1.265	0.35
1.325	0.31
1.196	0.47
1.105	0
1.006	0.42
1.317	0.77
1.329	0.28
1.137	0.55
1.149	0.69
0.905	0.05
1.193	0.17
1.113	0.08
0.904	0.03
0.725	0.52
1.191	0.17
1.21	0.38
1.17	0.04
1.264	0.04
1.232	0.78
1.319	0.68
1.299	0.9
1.03	0.85
0.948	0.17
1.29	0.67
1.231	0.73
1.027	0.38
1.154	0.3
1.087	0.85
1.119	0.78
1.127	0.54
1.288	0.1
1.169	0.18
1.303	0.94
1.102	0.31
1.119	0.77
1.16	0.21
1.277	0.33
0.829	0.94
1.155	0.4
1.07	0.22
1.277	0.56
0.947	0.08
1.072	0.62
1.118	0.06
1.144	0.31
1.344	0.15
1.304	0.08
1.224	0.54
0.991	0.21
1.277	0.98
0.928	0.12
0.995	0.91
1.12	0.67
1.005	0.83
1.164	0.67
1.128	0.85
0.915	0.12
1.13	0.62
0.947	0.33
1.089	0.58
1.011	0.56
1.321	0
0.91	0.42
0.97	0.42
1.221	0.47
1.027	0.85
0.84	0.58
1.224	0.08
1.294	0.25
1.061	0.28
1.254	0.22
1.053	0.21
1.209	0.33
1.276	0.96
1.149	0.17
0.72	0.98
1.142	0.55
1.244	0.62
1.319	0.4
1.109	0.15
1.18	0.77
1.246	0.44
1.026	0.71
1.117	0.25
1.197	0.28
1.231	0.78
1.183	0.58
0.733	0
1.074	0.03
1.085	0.44
1.083	0.65
0.899	0.45
1.245	0.19
1.329	0.65
1.252	0.71
1.243	0.68
1.233	0.04
1.08	0.85
0.952	0.53
1.012	0.81
0.969	0.6
0.853	0.97
1.505	0.54
1.048	0.44
1.194	0.03
1.043	0.28
1.291	0.62
1.03	0.65
1.269	0.2
0.941	0.17
1.142	0.86
1.275	0.35
1.159	0.5
1.124	0.31
1.107	0.92
1.3	0.22
0.947	0.1
1.261	0.46
0.917	0.53
1.311	0.16
1.082	0.69
1.147	0.54
1.287	0.19
0.782	0.5
0.994	0.75
0.783	0.45
1.145	0.19
1.126	0.19
1.226	0.78
1.177	0.73
1.242	0.02
1.28	0.55
1.315	0.14
1.146	0.2
1.199	0.55
1.157	0.7
1.22	0.56
1.135	0.94
1.125	0.06
1.184	0.35
1.315	0.68
1.27	0.12
1.32	0.18
0.929	0.08
1.057	0.79
1.084	0.56
1.327	0.35
1.284	0.55
1.097	0.25
1.072	0.44
1.243	0.7
0.891	0
1.183	0.83
0.772	0.97
1.314	0.27
1.269	0.06
1.031	0.31
1.011	0.9
0.953	0.62
1.182	0.06
1.253	0.92
1.19	0.8
1.183	0.69
1.215	0.77
1.124	0.25
1.203	0.53
1.158	0.33
1.209	0.55
1.23	0.69
0.978	0.63
1.136	0.69
1.177	0.71
1.225	0.45
1.131	0.6
1.282	0.09
1.054	0.28
1.203	0.12
1.267	0.59
1.162	0.3
1.183	0.92
1.197	0.81
0.953	0.19
1.242	0.92
1.263	0.54
1.08	0.62
0.861	0.92
0.947	0.06
1.186	0.62
1.295	0.15
0.973	0.17
1.277	0.73
1.011	0.69
1.21	0.69
1.114	0.53
1.003	0.6
1.011	0.45
1.087	0.15
1.236	0.29
1.119	0.69
1.32	0.12
1.256	0.75
0.851	0.08
0.884	0.04
1.27	0.6
1.129	0.06
1.281	0.67
1.286	0.88
1.188	0.65
1.268	0.56
1.037	0.21
1.316	0.44
1.185	0.57
1.075	0.25
1.155	0.75
1.193	0
0.891	0.56
1.194	0.31
1.217	0.04
1.246	0.88
1.228	0.28
1.331	0.38
1.288	0.83
1.263	0.05
1.326	0.71
1.215	0.17
1.098	0.7
1.26	0.47
1.233	0.2
1.081	0.15
1.302	0.28
1.104	0.81
0.869	0.91
1.154	0.72
1.246	0.58
0.85	0.92
1.293	0.5
1.311	0.85
1.327	0.12
1.319	0.6
1.269	0.03
1.042	0.19
1.209	0.04
1.257	0.65
1.054	0.81
1.261	0.56
1.235	0.4
1.025	0.03
0.957	0.21
0.985	0.86
1.356	0.2
1.065	0.86
1.374	0.31
1.164	0.31
1.137	0.71
1.235	0.47
1.273	0.81
1.01	0.4
0.857	0.96
1.022	0.82
1.13	0.72
1.278	0.25
1.199	0.05
1.004	0.92
1.244	0
1.232	0.69
1.202	0.69
0.812	0.97
1.224	0.44
1.13	0.83
1.298	0.28
1.117	0.77
1.105	0.58
1.315	0.78
0.835	0.96
0.909	0.08
1.32	0.78
1.287	0.05
0.794	0.03
1.098	0.66
1.297	0.83
1.12	0.58
1.156	0.34
1.228	0.17
1.365	0
1.27	0.48
1.059	0.23
1.087	0.02
1.025	0.65
0.977	0.95
0.984	0.62
1.188	0.59
1.323	0.56
1.011	0.53
0.93	0.5
1.057	0.81
0.89	0.08
1.096	0.79
1.11	0.92
1.081	0.45
1.251	0.29
0.931	0.47
1.249	0
1.246	0.85
1.075	0.17
0.709	0.98
1.293	0.84
1.32	0.35
0.965	0.15
1.259	0.27
1.303	0.08
1.24	0.48
1.312	0.21
1.277	0.25
1.31	0.06
1.166	0.83
0.951	0.88
1.091	0.23
1.267	0.91
0.846	0.95
1.145	0.7
1.262	0.04
0.981	0.83
0.884	0.96
0.784	0.56
1.26	0.35
1.06	0.81
1.205	0.53
1.309	0.29
1.274	0.25
1.201	0.77
1.499	0.33
1.265	0.05
1.236	0.31
1.196	0.19
1.233	0.27
1.249	0.64
1.149	0.83
1.317	0.12
1.049	0.25
1.075	0.08
0.935	0.06
0.854	0.04
1.15	0.5
1.03	0.42
1.095	0.25
1.212	0.5
1.254	0.33
1.218	0.42
1.296	0.18
1.056	0.58
1.087	0.21
1.088	0.38
1.232	0.4
1.243	0.3
1.286	0.75
0.997	0.2
1.132	0.28
0.985	0.87
1.03	0.58
1.235	0.35
1.309	0.47
1.127	0.8
0.991	0.58
1.31	0.36
1.14	0.59
1.259	0.36
1.357	0.77
1.099	0.8
1.329	0.4
1.17	0.33
0.917	0.07
0.808	0.46
1.185	0
1.217	0.5
1.063	0.33
1.15	0.25
1.333	0.58
1.115	0.9
0.965	0.38
1.234	0.35
0.988	0.82
1.073	0.53
1.165	0.81
1.172	0.42
1.263	0.27
1.084	0.62
1.02	0.56
1.189	0.45
0.846	0.42
1.112	0.72
1.075	0.11
1.31	0.54
1.057	0.38
1.226	0.94
1.244	0.34
1.298	0.65
0.884	0.05
1.249	0.15
1.283	0.65
1.094	0.25
1.009	0.5
1.271	0.22
1.003	0.22
1.327	0.25
1.112	0.71
1.211	0.12
1.2	0.6
0.841	0
1.231	0.97
1.328	0.68
1.219	0.38
1.247	0.84
1.297	0.36
0.953	0.12
1.228	0.25
1.325	0.03
0.96	0.83
0.922	0.38
1.183	0.31
1.112	0.96
0.912	0.47
1.311	0.2
1.129	0.5
1.085	0.27
1.109	0.23
1.226	0.82
0.907	0.83
1.29	0.88
1.059	0.38
1.012	0.4
0.917	0.5
0.999	0.83
1.062	0.15
0.766	0.46
1.175	0.81
1.154	0.7
1.285	0.86
0.982	0.15
1.299	0.33
1.179	0.12
1.304	0.33
1.183	0.15
1.039	0.45
1.31	0.62
1.036	0.31
1.107	0.29
0.94	0
1.134	0.83
1.201	0.79
1.009	0.86
1.143	0.38
1.043	0.22
0.786	0.94
1.209	0
1.022	0.2
0.952	0.9
1.025	0.15
1.267	0.21
1.18	0.23
1.306	0.39
0.9	0.07
1.177	0.54
0.858	0.56
1.253	0.61
1.122	0.42
1.268	0.34
1.258	0.03
1.003	0.81
1.169	0.97
1.125	0.6
1.215	0.42
1.018	0.21
0.788	0.97
0.945	0.12
1.44	0.47
1.091	0.73
1.064	0.82
0.984	0.45
0.996	0.38
1.301	0.48
1.288	0.89
0.774	0
1.266	0.48
1.23	0.56
0.905	0.94
1.286	0.35
1.097	0.78
1.118	0.81
1.283	0.04
1.221	0.62
0.845	0.42
0.981	0.45
0.922	0.08
1.185	0.42
1.01	0.11
1.044	0.55
1.276	0.05
1.093	0.72
1.023	0.2
1.106	0.38
1.335	0.56
1.327	0.05
1.285	0.54
1.136	0.8
1.313	0.88
1.194	0.09
1.266	0.18
1.267	0.42
0.909	0.66
1.155	0.33
1.166	0.92
0.986	0.13
1.257	0.93
1.264	0.69
1.164	0.42
1.158	0.07
1.053	0.23
1.168	0.5
1.28	0.47
1.322	0.48
1.05	0.12
0.969	0.53
1.266	0.83
0.991	0.6
0.893	0.58
1.147	0.38
1.246	0.89
1.019	0.42
1.353	0.58
1.194	0.02
1.16	0.83
0.98	0.46
1.129	0.04
1.173	0.97
1.107	0.63
0.949	0.15
1.181	0.96
0.829	0.05
1.071	0.28
1.074	0.12
1.034	0.2
1.24	0.42
0.947	0.69
0.992	0.3
0.969	0.94
0.898	0.58
1.197	0.17
0.841	0.58
1.241	0.7
1.3	0.5
1.309	0.71
1.23	0.31
1.23	0.06
0.665	0
1.075	0.33
1.24	0.88
1.261	0.39
1.203	0.9
0.996	0.92
1.091	0.36
1.218	0.66
1.316	0.28
1.225	0.19
1.279	0.88
1.191	0.36
1.049	0.41
1.191	0.18
0.805	0.57
1.319	0.09
1.015	0.85
1.07	0.81
0.968	0.22
0.738	0
1.142	0.71
1.251	0.69
1.04	0.41
1.192	0.42
1.099	0.69
1.271	0.29
0.987	0.22
1.196	0.55
0.989	0.85
1.011	0.81
1.225	0.21
1.157	0.31
1.034	0.25
1.039	0.85
0.896	0.88
1.028	0.17
1.228	0.59
0.915	0.08
0.993	0.18
1.151	0.78
1.327	0.67
1.117	0.92
1.168	0.31
0.854	0.62
1.135	0.67
1.346	0.31
0.987	0.09
1.218	0.75
1.158	0.84
0.904	0.64
1.248	0.25
1.086	0.27
1.26	0.78
1.196	0.96
1.286	0.71
1.311	0.05
1.288	0.19
1.028	0.73
1.315	0.56
1.03	0.6
1.143	0.22
1.322	0.94
1.155	0.44
1.221	0.15
0.793	0.56
0.946	0.15
1.069	0.38
0.801	0.55
1.356	0.31
1.178	0.83
1.072	0.22
1.165	0.06
0.951	0.83
0.937	0.56
0.909	0.15
1.184	0.08
1.132	0.25
1.308	0.81
1.204	0.1
1.182	0.69
1.068	0.85
1.238	0
1.083	0.17
1.247	0.05
1.146	0.75
1.278	0.56
1.112	0.4
0.984	0.46
1.137	0.42
1.022	0.71
0.964	0.69
1.312	0
1.31	0.5
1.079	0.56
1.103	0.83
1.245	0.96
1.252	0.54
0.997	0.86
1.153	0.73
1.07	0.06
1.153	0.81
0.8	0.96
1.245	0.78
0.949	0.39
0.988	0.35
1.093	0.69
1.232	0.22
1.21	0.88
1.122	0.46
1.071	0.66
1.252	0.4
1.079	0.17
1.31	0.35
1.137	0.77
1.008	0.23
1.325	0.92
1.006	0.95
0.984	0.69
1.12	0.55
0.998	0.81
1.086	0.82
1.217	0.27
0.936	0.38
1.28	0.6
0.852	0.96
0.936	0.19
1.269	0.94
1.18	0.7
1.046	0.81
1.317	0.5
0.827	0
1.185	0.94
1.273	0.28
0.936	0.4
0.979	0.21
1.327	0.08
1.144	0.75
1.28	0.35
0.995	0.84
1.313	0.47
1.196	0.91
1.149	0.44
1.171	0.06
0.956	0.19
1.299	0.29
1.016	0
0.913	0.17
0.975	0.95
1.309	0.85
1.297	0.47
1.069	0.71
1.229	0.42
0.984	0.7
1.125	0.67
1.387	0.15
1.243	0.66
[truncated: 18,516 more rows]

[truncated: 7 more sheets: Fig. S1d, Fig. S2, Fig. S5, Fig. S11a, Fig. S11b, Fig. S11c, Fig. S12]
